# Supplementary material for: An epigenetic mechanism of azole tolerance facilitates acquired antifungal resistance in Aspergillus fumigatus
Source: mBio. 2026 Jun 15;17(7):e00661-26. doi: 10.1128/mbio.00661-26 (PMC13344070; doi:10.1128/mbio.00661-26)
Supplement: Supplemental Tables — Tables S1–S5. [file mbio.00661-26-s0002.xlsx]

## Sheet: Table 1 - ingB vs WT fc
Table S1 - Differentially expressed genes in ΔingB compared to AF293
Input ID	Gene_ID	logFC	AveExpr	t	P.Value	adj.P.Val	B	Product Description
Afu7g00250	Afu7g00250	-5.80822	6.50901	-24.3211	4.2e-09	3.6e-05	11.2708	Tubulin beta-2 subunit
Afu2g17820	Afu2g17820	-5.82696	4.86537	-20.204	1.96e-08	8.39e-05	9.62677	Has domain(s) with predicted O-methyltransferase activity
Afu1g15160	Afu1g15160	-4.32057	4.66545	-17.4707	6.49e-08	0.000104207	8.84435	protein of unknown function
Afu8g00410	Afu8g00410	-4.05774	4.40202	-17.4734	6.48e-08	0.000104207	8.81305	Methionine aminopeptidase type II
Afu3g01580	Afu3g01580	-5.34808	5.91267	-17.0734	7.84e-08	0.000104207	8.76138	Putative glucose-methanol-choline (GMC) oxidoreductase
Afu3g01910	Afu3g01910	3.74134	4.53144	16.8815	8.6e-08	0.000104207	8.68569	Putative cellulose 1,4-beta-cellobiosidase
Afu2g05720	Afu2g05720	2.67054	6.67772	16.5008	1.04e-07	0.000104207	8.5989	Ortholog of A. nidulans FGSC A4 : AN7484, A. niger CBS 513.88 : An02g14170, A. oryzae RIB40 : AO090001000689, Aspergillus wentii : Aspwe1_0046318 and Aspergillus sydowii : Aspsy1_0153479
Afu6g13490	Afu6g13490	-2.79896	6.06141	-16.3947	1.09e-07	0.000104207	8.53471	Putative glutamate decarboxylase
Afu2g17840	Afu2g17840	-6.98682	3.99203	-18.1154	4.81e-08	0.000104207	8.27618	Has domain(s) with predicted role in transmembrane transport and integral component of membrane localization
Afu2g00590	Afu2g00590	4.35083	3.85644	15.9423	1.37e-07	0.000117941	8.12766	Predicted glutathione S transferase
Afu2g00660	Afu2g00660	-3.30525	4.82196	-14.2419	3.45e-07	0.000195837	7.3879	Two-component system protein B, putative
Afu4g14070	Afu4g14070	-2.55247	5.81578	-14.1789	3.57e-07	0.000195837	7.37025	Putative glycosyl transferase
Afu6g12290	Afu6g12290	-2.95988	4.61831	-14.1689	3.6e-07	0.000195837	7.34572	PH domain protein
Afu6g04920	Afu6g04920	-2.51227	6.78948	-14.0507	3.85e-07	0.000195837	7.28769	Putative NAD-dependent formate dehydrogenase
Afu2g10400	Afu2g10400	2.78626	4.61159	13.9602	4.05e-07	0.000195837	7.24199	Has domain(s) with predicted DNA binding, RNA polymerase II transcription factor activity, sequence-specific DNA binding, zinc ion binding activity and role in regulation of transcription, DNA-templated, transcription, DNA-templated
Afu7g06120	Afu7g06120	-3.308	4.6516	-13.9053	4.19e-07	0.000195837	7.19391	Putative transmembrane transporter
Afu2g03330	Afu2g03330	-2.62641	4.91499	-13.8453	4.34e-07	0.000195837	7.17644	Ortholog of A. nidulans FGSC A4 : AN0615, A. niger CBS 513.88 : An12g09750, An08g08010, A. oryzae RIB40 : AO090010000358, Aspergillus wentii : Aspwe1_0115050 and Aspergillus sydowii : Aspsy1_0084035
Afu5g00720	Afu5g00720	-3.06435	4.26357	-13.7404	4.61e-07	0.000197865	7.08702	Has domain(s) with predicted N-acetyltransferase activity
Afu2g04400	Afu2g04400	-2.81618	5.83593	-13.5778	5.08e-07	0.000202336	7.01997	Ortholog of A. nidulans FGSC A4 : AN10235, A. niger CBS 513.88 : An11g03330, A. oryzae RIB40 : AO090003001565, Aspergillus wentii : Aspwe1_0120274 and Aspergillus terreus NIH2624 : ATET_06071
Afu5g13170	Afu5g13170	-4.05265	5.01828	-13.5423	5.19e-07	0.000202336	6.98913	Putative MATE efflux family protein
Afu7g06630	Afu7g06630	-2.49625	6.0011	-13.3933	5.67e-07	0.000205636	6.90484	Putative cytochrome P450 monooxygenase
Afu3g03290	Afu3g03290	-6.10955	3.66849	-13.3706	5.75e-07	0.000205636	6.53297	protein of unknown function
Afu6g01870	Afu6g01870	-3.28585	4.08596	-12.7793	8.28e-07	0.000269899	6.51497	Ortholog of Aspergillus fumigatus A1163 : AFUB_096470
Afu3g01590	Afu3g01590	-4.66848	3.4148	-13.0568	6.97e-07	0.000239147	6.47732	protein of unknown function
Afu7g00280	Afu7g00280	-3.49375	3.69032	-12.7137	8.64e-07	0.000269899	6.43178	Has domain(s) with predicted role in transmembrane transport and integral component of membrane localization
Afu2g13150	Afu2g13150	3.19658	5.37586	12.5655	9.49e-07	0.000280803	6.39115	Ortholog of Aspergillus fumigatus A1163 : AFUB_028780
Afu5g00590	Afu5g00590	-3.52419	3.40436	-12.6827	8.81e-07	0.000269899	6.37647	Ortholog of A. niger CBS 513.88 : An15g07140, An13g01800, Neosartorya fischeri NRRL 181 : NFIA_023890, NFIA_041900 and Aspergillus wentii : Aspwe1_0039567, Aspwe1_0040764, Aspwe1_0044902
Afu6g00290	Afu6g00290	2.69414	5.12512	12.2627	1.15e-06	0.000307442	6.19486	Has domain(s) with predicted catalytic activity, pyridoxal phosphate binding activity and role in biosynthetic process
Afu3g08110	Afu3g08110	-2.6559	8.9165	-12.2637	1.15e-06	0.000307442	6.16176	Putative cell wall protein
Afu2g13190	Afu2g13190	3.11215	3.08028	12.2262	1.18e-06	0.000307442	6.13561	Has domain(s) with predicted hydrolase activity, hydrolyzing O-glycosyl compounds activity and role in carbohydrate metabolic process
Afu2g17830	Afu2g17830	-6.95929	2.45011	-13.9308	4.12e-07	0.000195837	6.06593	Ortholog of A. nidulans FGSC A4 : AN6413, AN6419, AN6946, AN5312, AN5664, AN8328, AN3241, AN10369, AN1930, AN2386, AN1738, AN11159, AN8984, AN8951, AN1540, AN8971, AN9387, AN9266, AN9306, AN1317, AN10886, AN7232, AN7774, AN12202
Afu7g06130	Afu7g06130	-4.27923	3.11154	-12.2542	1.16e-06	0.000307442	6.00998	Ortholog of A. nidulans FGSC A4 : AN6413, AN6419, AN6946, AN5312, AN5664, AN8328, AN3241, AN10369, AN1930, AN2386, AN1738, AN11159, AN8984, AN8951, AN1540, AN8971, AN9387, AN9266, AN9306, AN1317, AN10886, AN7232, AN7774, AN12202
Afu2g08090	Afu2g08090	-2.31025	4.83742	-11.9518	1.42e-06	0.000347686	5.99947	Protein of unknown function, phoB-regulated
Afu3g14680	Afu3g14680	-1.8951	7.02957	-12.0403	1.34e-06	0.000337383	5.99438	Putative secreted lysophospholipase B
Afu3g01500	Afu3g01500	-3.34243	3.85945	-11.7242	1.65e-06	0.000394209	5.84104	Ortholog of Aspergillus fumigatus A1163 : AFUB_046900
Afu6g13850	Afu6g13850	-3.00502	4.61958	-11.4427	2.01e-06	0.000441729	5.65994	Has domain(s) with predicted intracellular localization
Afu1g14510	Afu1g14510	-3.78256	2.93177	-11.517	1.91e-06	0.000433074	5.58926	Has domain(s) with predicted metal ion transmembrane transporter activity, role in metal ion transport, transmembrane transport and membrane localization
Afu2g00370	Afu2g00370	-1.9819	5.89705	-11.3085	2.21e-06	0.000461331	5.50974	Ortholog of A. nidulans FGSC A4 : AN8361, A. niger CBS 513.88 : An12g10280, A. oryzae RIB40 : AO090701000625, Aspergillus wentii : Aspwe1_0168024 and Aspergillus sydowii : Aspsy1_0049880
Afu4g09320	Afu4g09320	-2.33659	6.37835	-11.2812	2.25e-06	0.000461331	5.48029	Putative extracellular dipeptidyl-peptidase
Afu2g17650	Afu2g17650	-2.39811	4.61997	-10.979	2.79e-06	0.000536277	5.32267	Ortholog of A. oryzae RIB40 : AO090038000415, Aspergillus flavus NRRL 3357 : AFL2T_07755, Neosartorya fischeri NRRL 181 : NFIA_093050 and Aspergillus fumigatus A1163 : AFUB_033340
Afu4g00390	Afu4g00390	-2.59958	4.40226	-10.8897	2.98e-06	0.000536277	5.26684	Has domain(s) with predicted catalytic activity, hydrolase activity, hydrolyzing O-glycosyl compounds activity and role in carbohydrate metabolic process
Afu3g00650	Afu3g00650	-4.63367	4.62931	-10.8679	3.02e-06	0.000536277	5.26065	Putative aminopeptidase Y
Afu1g00510	Afu1g00510	-1.80805	6.49519	-10.9955	2.76e-06	0.000536277	5.25195	D-lactate dehydrogenase (cytochrome)
Afu2g01720	Afu2g01720	1.72285	6.56226	10.967	2.81e-06	0.000536277	5.20352	Ortholog of A. nidulans FGSC A4 : AN4654, A. niger CBS 513.88 : An07g05260, Aspergillus sydowii : Aspsy1_0155851 and Aspergillus carbonarius ITEM 5010 : Acar5010_208321
Afu8g07210	Afu8g07210	-2.92046	7.86614	-10.8477	3.07e-06	0.000536277	5.13974	hydroxymethylglutaryl-CoA synthase
Afu7g03900	Afu7g03900	-2.24217	4.32477	-10.7167	3.38e-06	0.000536887	5.13804	Ortholog(s) have role in syncytium formation by plasma membrane fusion
Afu3g00310	Afu3g00310	-2.05185	5.32316	-10.7692	3.25e-06	0.000536277	5.13194	Ortholog(s) have extracellular region localization
Afu6g02000	Afu6g02000	-2.62902	6.51284	-10.8009	3.18e-06	0.000536277	5.12199	Ortholog(s) have Golgi apparatus localization
Afu8g01090	Afu8g01090	-2.49243	5.31813	-10.7164	3.38e-06	0.000536887	5.09949	Putative thioredoxin
Afu1g00760	Afu1g00760	2.02271	6.11557	10.7857	3.21e-06	0.000536277	5.08886	Ortholog of A. nidulans FGSC A4 : AN4143, AN12170, A. fumigatus Af293 : Afu5g14890, Aspergillus wentii : Aspwe1_0177868, Aspwe1_0403846 and Aspergillus niger ATCC 1015 : 41666-mRNA
Afu6g14470	Afu6g14470	-4.69485	1.91299	-11.275	2.26e-06	0.000461331	5.08735	Ortholog of A. nidulans FGSC A4 : AN5353, A. niger CBS 513.88 : An02g05680, A. oryzae RIB40 : AO090103000108, Aspergillus wentii : Aspwe1_0131073 and Aspergillus sydowii : Aspsy1_0050268
Afu5g08800	Afu5g08800	-2.75592	5.18463	-10.6786	3.47e-06	0.000538739	5.08069	Ortholog(s) have role in conidiophore development, hyphal growth, regulation of MAP kinase activity, response to cold, response to heat, sporocarp development involved in sexual reproduction, syncytium formation by plasma membrane fusion
Afu2g11020	Afu2g11020	-2.23444	5.12096	-10.5596	3.8e-06	0.000538739	4.98338	Putative triose-phosphate isomerase
Afu1g02730	Afu1g02730	-2.10058	5.85038	-10.5507	3.82e-06	0.000538739	4.94198	Putative mitochondrial phosphate carrier protein
Afu1g15350	Afu1g15350	-1.807	5.80724	-10.5477	3.83e-06	0.000538739	4.93594	Ortholog of A. nidulans FGSC A4 : AN0875, A. niger CBS 513.88 : An01g13580, A. oryzae RIB40 : AO090005001181, Aspergillus wentii : Aspwe1_0027582 and Aspergillus sydowii : Aspsy1_0053487
Afu7g06610	Afu7g06610	-2.26054	4.20443	-10.4245	4.2e-06	0.000563301	4.92179	Has domain(s) with predicted catalytic activity and role in metabolic process
Afu6g03470	Afu6g03470	-2.76871	5.21508	-10.4522	4.11e-06	0.000563301	4.90681	ABC transporter fmpD
Afu5g06420	Afu5g06420	-1.97037	4.84679	-10.4337	4.17e-06	0.000563301	4.8956	Ortholog(s) have MAP kinase kinase kinase activity, MAP kinase kinase kinase kinase activity, SAM domain binding activity
Afu3g00180	Afu3g00180	1.96844	7.84911	10.5792	3.74e-06	0.000538739	4.89388	Has domain(s) with predicted oxidoreductase activity and role in metabolic process
Afu4g00750	Afu4g00750	1.8444	8.55924	10.559	3.8e-06	0.000538739	4.89281	Ortholog of Aspergillus fumigatus A1163 : AFUB_101300
Afu6g02170	Afu6g02170	-2.30457	3.81286	-10.2686	4.73e-06	0.000620151	4.81571	Ortholog(s) have ferric-chelate reductase activity, role in copper ion import, iron ion transport and plasma membrane localization
Afu6g09740	Afu6g09740	-2.87943	3.2445	-10.152	5.17e-06	0.000662698	4.72649	Thioredoxin reductase gliT
Afu3g11940	Afu3g11940	-11.4932	-0.0545285	-14.4409	3.08e-07	0.000195837	4.68701	Has domain(s) with predicted zinc ion binding activity
Afu3g12140	Afu3g12140	-5.07445	1.61221	-10.7833	3.22e-06	0.000536277	4.65318	Ortholog of A. nidulans FGSC A4 : AN5026, A. niger CBS 513.88 : An02g08280, A. oryzae RIB40 : AO090003000774, Aspergillus wentii : Aspwe1_0169199 and Aspergillus sydowii : Aspsy1_0087531
Afu8g05020	Afu8g05020	-2.91888	3.79465	-10.0388	5.65e-06	0.000664191	4.64358	Putative secreted N-acetylhexosaminidase
Afu4g14060	Afu4g14060	-2.26665	4.15302	-10.047	5.61e-06	0.000664191	4.63111	Has domain(s) with predicted ATP binding activity
Afu2g00720	Afu2g00720	-2.41023	4.82233	-10.0755	5.49e-06	0.000664191	4.62169	Putative aldehyde dehydrogenase (NAD+)
Afu4g14010	Afu4g14010	-1.83274	5.41176	-10.0841	5.45e-06	0.000664191	4.58645	Ortholog of A. nidulans FGSC A4 : AN5737, AN2721, A. fumigatus Af293 : Afu1g17650, Afu6g06930, A. oryzae RIB40 : AO090005000145, AO090005001229 and Aspergillus wentii : Aspwe1_0134832, Aspwe1_0418839
Afu6g13790	Afu6g13790	-2.61935	4.07635	-9.95932	6.01e-06	0.00067014	4.56869	Ortholog(s) have monooxygenase activity and role in sterigmatocystin biosynthetic process
Afu1g05520	Afu1g05520	-2.10091	4.27252	-9.97639	5.93e-06	0.00067014	4.56658	Ortholog(s) have galactonate dehydratase activity and role in cellular carbohydrate catabolic process
Afu4g08250	Afu4g08250	-2.79227	3.16609	-9.90437	6.28e-06	0.000690829	4.53845	Has domain(s) with predicted catalytic activity
Afu4g09710	Afu4g09710	-1.80624	5.29564	-10.0051	5.8e-06	0.00067014	4.52738	C6 finger domain transcription factor nosA, putative
Afu1g00500	Afu1g00500	-1.78264	6.54429	-10.073	5.5e-06	0.000664191	4.52241	FMN dependent dehydrogenase
Afu5g00650	Afu5g00650	-2.0137	7.01772	-10.0495	5.6e-06	0.000664191	4.49289	protein of unknown function
Afu4g14190	Afu4g14190	-2.06191	5.44394	-9.96465	5.99e-06	0.00067014	4.49083	Ortholog of Aspergillus glaucus : Aspgl1_0029891, Aspgl1_0057413, Aspergillus wentii : Aspwe1_0039585, Aspergillus fumigatus A1163 : AFUB_071340 and Aspergillus clavatus NRRL 1 : ACLA_053100
Afu5g00710	Afu5g00710	-6.52742	1.02407	-11.5086	1.92e-06	0.000433074	4.47426	Putative gamma-aminobutyric acid (GABA) permease
Afu5g07560	Afu5g07560	-2.67744	3.17114	-9.79407	6.85e-06	0.000735186	4.45466	Putative capsular associated protein
Afu6g11560	Afu6g11560	-4.7794	1.72944	-10.2578	4.77e-06	0.000620151	4.44196	Ortholog of A. nidulans FGSC A4 : AN8943, A. fumigatus Af293 : Afu2g00900, A. niger CBS 513.88 : An01g11690, An03g01300 and A. oryzae RIB40 : AO090113000175, AO090023000422
Afu3g03630	Afu3g03630	-2.14503	4.73748	-9.75379	7.08e-06	0.000749863	4.35926	Ortholog of A. oryzae RIB40 : AO090010000627, Neosartorya fischeri NRRL 181 : NFIA_005860, Aspergillus wentii : Aspwe1_0172575, Aspwe1_0734227 and Aspergillus versicolor : Aspve1_0046771
Afu6g06520	Afu6g06520	-1.54996	6.55603	-9.84974	6.56e-06	0.000712238	4.33091	Ortholog(s) have role in hypotonic response, intracellular transport, syncytium formation by plasma membrane fusion and cell septum, cytoplasmic stress granule localization
Afu5g08030	Afu5g08030	-1.68056	6.12412	-9.69991	7.39e-06	0.000773441	4.22811	Ortholog(s) have spore wall localization
Afu3g14665	Afu3g14665	-3.86341	2.20991	-9.61222	7.93e-06	0.000800877	4.19608	Ortholog of Neosartorya fischeri NRRL 181 : NFIA_062590 and Aspergillus fumigatus A1163 : AFUB_034560
Afu8g01030	Afu8g01030	-1.69268	5.46998	-9.61647	7.91e-06	0.000800877	4.19191	Ortholog of A. niger CBS 513.88 : An08g01250, An08g09900, Neosartorya fischeri NRRL 181 : NFIA_094470 and Aspergillus wentii : Aspwe1_0039768
Afu3g07150	Afu3g07150	-2.09736	6.13392	-9.63323	7.8e-06	0.000800877	4.18145	Putative succinate-semialdehyde dehydrogenase
Afu2g05700	Afu2g05700	2.89686	2.23867	9.36483	9.72e-06	0.000899284	4.09832	Ortholog of A. oryzae RIB40 : AO090001000687, Neosartorya fischeri NRRL 181 : NFIA_082420, Aspergillus clavatus NRRL 1 : ACLA_068640 and Aspergillus sydowii : Aspsy1_0090059
Afu2g00580	Afu2g00580	3.67754	1.54578	9.40357	9.41e-06	0.000897151	4.02637	Ortholog of A. fumigatus Af293 : Afu7g05490, Neosartorya fischeri NRRL 181 : NFIA_032770, Aspergillus wentii : Aspwe1_0035458 and Aspergillus clavatus NRRL 1 : ACLA_007180, ACLA_093940
Afu8g06080	Afu8g06080	-2.00698	4.93576	-9.3703	9.67e-06	0.000899284	4.01876	Putative flavohemoprotein
Afu2g15390	Afu2g15390	-1.8525	4.42895	-9.32528	1e-05	0.000906892	4.01235	Has domain(s) with predicted catalytic activity, glutamate-ammonia ligase activity and role in nitrogen compound metabolic process
Afu5g07070	Afu5g07070	-1.60996	5.97711	-9.43763	9.15e-06	0.000892134	4.00787	Has domain(s) with predicted magnesium ion transmembrane transporter activity, role in magnesium ion transport and integral component of membrane localization
Afu7g08231	Afu7g08231	1.79986	5.55805	9.4235	9.26e-06	0.000892442	4.004	Ortholog of Aspergillus fumigatus A1163 : AFUB_080320
Afu3g01510	Afu3g01510	-4.25765	1.4934	-9.56644	8.23e-06	0.000821545	3.99578	Has domain(s) with predicted DNA binding, RNA polymerase II transcription factor activity, sequence-specific DNA binding, zinc ion binding activity and role in regulation of transcription, DNA-templated, transcription, DNA-templated
Afu4g00420	Afu4g00420	-4.32656	1.82043	-9.45615	9.01e-06	0.000888754	3.99348	Ortholog of Neosartorya fischeri NRRL 181 : NFIA_045220 and Aspergillus fumigatus A1163 : AFUB_100960
Afu1g14560	Afu1g14560	-2.38874	5.50404	-9.33758	9.94e-06	0.000906892	3.96612	Putative 1,2-alpha-mannosidase
Afu5g09720	Afu5g09720	-4.08299	1.95828	-9.36106	9.75e-06	0.000899284	3.96562	Has domain(s) with predicted oxidoreductase activity and role in oxidation-reduction process
Afu1g11380	Afu1g11380	-2.14845	3.55017	-9.13717	1.18e-05	0.00100876	3.90942	Ortholog of A. nidulans FGSC A4 : AN6413, AN6419, AN6946, AN5312, AN5664, AN8328, AN3241, AN10369, AN1930, AN2386, AN1738, AN11159, AN8984, AN8951, AN1540, AN8971, AN9387, AN9266, AN9306, AN1317, AN10886, AN7232, AN7774, AN12202
Afu7g06670	Afu7g06670	-1.69796	5.06687	-9.24672	1.07e-05	0.000948369	3.89771	Ortholog of A. nidulans FGSC A4 : AN3342, AN10302, AN4609, A. niger CBS 513.88 : An04g04320, An16g05670, An04g03250, A. oryzae RIB40 : AO090011000012 and Aspergillus wentii : Aspwe1_0024918, Aspwe1_0156490
Afu1g05960	Afu1g05960	-2.17634	4.55942	-9.17794	1.14e-05	0.000994525	3.88196	Peptidase family M28 family protein
Afu3g11900	Afu3g11900	-2.54992	3.51522	-9.03905	1.28e-05	0.0010344	3.83313	Ortholog(s) have alcohol dehydrogenase (NADP+) activity, hydroxymethylfurfural reductase (NADH) activity, hydroxymethylfurfural reductase (NADPH) activity and role in alcohol metabolic process, furaldehyde metabolic process
Afu4g08600	Afu4g08600	-1.42168	7.04939	-9.27597	1.05e-05	0.00093509	3.8145	Putative aldehyde dehydrogenase (NAD(P)+)
Afu4g03740	Afu4g03740	-2.61791	3.47488	-9.01407	1.31e-05	0.00104684	3.81329	Has domain(s) with predicted role in transmembrane transport and integral component of membrane localization
Afu2g17305	Afu2g17305	-3.36604	1.93924	-9.07719	1.24e-05	0.00102967	3.79283	Ortholog of Aspergillus fumigatus A1163 : AFUB_032960
Afu3g12060	Afu3g12060	3.47465	1.37151	9.0867	1.23e-05	0.00102967	3.77437	Has domain(s) with predicted 5-methyltetrahydropteroyltriglutamate-homocysteine S-methyltransferase activity, zinc ion binding activity and role in methionine biosynthetic process
Afu3g07410	Afu3g07410	-4.10171	1.99411	-9.0617	1.25e-05	0.00102967	3.75505	Putative isoamyl alcohol oxidase
Afu4g08370	Afu4g08370	-3.34071	2.58398	-8.94779	1.38e-05	0.00105864	3.75121	Ortholog of A. nidulans FGSC A4 : AN1719, A. niger CBS 513.88 : An04g03180, A. oryzae RIB40 : AO090701000366, Aspergillus wentii : Aspwe1_0102057, Aspwe1_0436878 and Aspergillus sydowii : Aspsy1_0074793
Afu4g14260	Afu4g14260	-2.45264	3.77954	-8.94849	1.38e-05	0.00105864	3.74028	Ortholog of A. nidulans FGSC A4 : AN2591, A. fumigatus Af293 : Afu3g01540, Afu6g10100, A. niger CBS 513.88 : An02g03190, An02g04590 and A. oryzae RIB40 : AO090103000081, AO090026000530, AO090124000012
Afu6g03600	Afu6g03600	2.67824	2.51995	8.84368	1.51e-05	0.00109988	3.68111	Ortholog of A. nidulans FGSC A4 : AN6413, AN6419, AN6946, AN5312, AN5664, AN8328, AN3241, AN10369, AN1930, AN2386, AN1738, AN11159, AN8984, AN8951, AN1540, AN8971, AN9387, AN9266, AN9306, AN1317, AN10886, AN7232, AN7774, AN12202
Afu8g07110	Afu8g07110	-4.07946	2.40734	-8.90584	1.43e-05	0.00107248	3.67934	Has domain(s) with predicted ATP binding, alanine-tRNA ligase activity, ligase activity, forming aminoacyl-tRNA and related compounds activity, role in alanyl-tRNA aminoacylation, tRNA aminoacylation and cytoplasm localization
Afu6g13210	Afu6g13210	-2.52126	4.14467	-8.90208	1.44e-05	0.00107248	3.67552	Has domain(s) with predicted oxidoreductase activity and role in metabolic process
Afu3g14870	Afu3g14870	-1.62206	5.15396	-8.96747	1.36e-05	0.00105864	3.64174	Ortholog of A. nidulans FGSC A4 : AN2257, A. fumigatus Af293 : Afu5g06570, A. niger CBS 513.88 : An17g01080 and Neosartorya fischeri NRRL 181 : NFIA_036550, NFIA_062380
Afu1g15610	Afu1g15610	1.68592	5.23035	8.95925	1.37e-05	0.00105864	3.61456	Putative zinc-binding dehydrogenase family oxidoreductase
Afu6g03620	Afu6g03620	-1.61888	4.91149	-8.89172	1.45e-05	0.0010728	3.59016	FAD/FMN-containing isoamyl alcohol oxidase
Afu7g01930	Afu7g01930	-1.74808	6.18522	-8.97007	1.36e-05	0.00105864	3.58429	Putative GTP-binding protein
Afu3g00960	Afu3g00960	-1.76291	4.43773	-8.84111	1.52e-05	0.00109988	3.58327	Ortholog(s) have extracellular region localization
Afu3g11770	Afu3g11770	-3.30118	2.26044	-8.67083	1.76e-05	0.00121735	3.50443	Ortholog of A. nidulans FGSC A4 : AN5876, AN2876, A. fumigatus Af293 : Afu2g11370, Aspergillus wentii : Aspwe1_0653753 and Aspergillus sydowii : Aspsy1_0146596, Aspsy1_1176317
Afu8g02030	Afu8g02030	1.32668	6.68666	8.90455	1.43e-05	0.00107248	3.46472	Ortholog of A. oryzae RIB40 : AO090038000195, AO090012000751, Aspergillus flavus NRRL 3357 : AFL2T_03620, Neosartorya fischeri NRRL 181 : NFIA_095700 and Aspergillus wentii : Aspwe1_0032065
Afu8g00130	Afu8g00130	-7.56784	-2.02295	-10.6621	3.52e-06	0.000538739	3.46227	Ortholog of A. oryzae RIB40 : AO090026000098, AO090020000723, Aspergillus wentii : Aspwe1_0042936, Aspwe1_0166202, Aspergillus versicolor : Aspve1_0148689 and Aspergillus clavatus NRRL 1 : ACLA_067460
Afu3g11160	Afu3g11160	-1.60568	5.45004	-8.7894	1.59e-05	0.00112414	3.45874	Ortholog(s) have cell division site, cytosol, nucleus localization
Afu3g06480	Afu3g06480	-1.9004	4.45677	-8.68295	1.74e-05	0.00121419	3.44062	Has domain(s) with predicted histone-lysine N-methyltransferase activity and nucleus localization
Afu4g14040	Afu4g14040	-1.5163	6.85981	-8.82785	1.53e-05	0.00109988	3.41469	Ortholog of A. nidulans FGSC A4 : AN3519, AN2646, AN0587, AN0866, AN7370 and A. fumigatus Af293 : Afu1g15200, Afu3g03790, Afu5g06900, Afu7g08575
Afu1g09900	Afu1g09900	-1.86005	4.17463	-8.61973	1.84e-05	0.00125347	3.40357	Alpha-L-arabinofuranosidase, putative
Afu4g13960	Afu4g13960	-2.01086	3.79377	-8.5682	1.93e-05	0.00128978	3.38993	Has domain(s) with predicted 2-dehydropantoate 2-reductase activity, NADP binding, coenzyme binding, oxidoreductase activity, oxidoreductase activity, acting on the CH-OH group of donors, NAD or NADP as acceptor activity
Afu6g11110	Afu6g11110	-3.29793	2.34077	-8.50577	2.04e-05	0.00130481	3.37431	Sclerotia-like
Afu1g14890	Afu1g14890	-2.36357	2.8721	-8.45776	2.13e-05	0.00131599	3.34355	Predicted 3',5'-cyclic-AMP phosphodiesterase
Afu7g00170	Afu7g00170	4.85761	2.15043	8.45844	2.13e-05	0.00131599	3.31074	Prenyltransferase nscD
Afu6g07970	Afu6g07970	-1.87785	4.81188	-8.54032	1.98e-05	0.00129401	3.27871	Putative calpain-like protein
Afu6g00180	Afu6g00180	4.44394	2.91748	8.36431	2.32e-05	0.00134242	3.26487	Fibrinogen-binding protein of unknown function
Afu5g13570	Afu5g13570	-1.82112	4.19872	-8.45128	2.14e-05	0.00131599	3.24501	Ortholog of Aspergillus fumigatus A1163 : AFUB_061270 and Aspergillus niger ATCC 1015 : 41862-mRNA
Afu1g12190	Afu1g12190	-1.75655	4.27265	-8.43879	2.16e-05	0.00131709	3.22581	Has domain(s) with predicted arylformamidase activity and role in tryptophan catabolic process to kynurenine
Afu5g12460	Afu5g12460	-3.64563	3.16135	-8.31239	2.43e-05	0.00135811	3.21729	Putative 2-amino-3-carboxymuconate-6-semialdehyde decarboxylase
Afu5g09010	Afu5g09010	-1.79321	4.66833	-8.4476	2.15e-05	0.00131599	3.20124	Ortholog of A. nidulans FGSC A4 : AN4676, A. niger CBS 513.88 : An07g04120, A. oryzae RIB40 : AO090020000473, Aspergillus sydowii : Aspsy1_0059438 and Aspergillus terreus NIH2624 : ATET_06565
Afu5g14230	Afu5g14230	-1.94529	4.07714	-8.38205	2.28e-05	0.00133866	3.19295	Has domain(s) with predicted RNA polymerase II transcription factor activity, sequence-specific DNA binding, transcription factor activity, sequence-specific DNA binding, zinc ion binding activity
Afu4g12700	Afu4g12700	-1.75877	5.75194	-8.50636	2.04e-05	0.00130481	3.17729	Ortholog of A. nidulans FGSC A4 : AN3606, A. niger CBS 513.88 : An03g02800, A. oryzae RIB40 : AO090009000298, Aspergillus wentii : Aspwe1_0047287 and Aspergillus sydowii : Aspsy1_0090817
Afu3g03920	Afu3g03920	-3.05021	1.8502	-8.30091	2.45e-05	0.00135811	3.17383	Has domain(s) with predicted RNA polymerase II transcription factor activity, sequence-specific DNA binding, zinc ion binding activity, role in regulation of transcription, DNA-templated and nucleus localization
Afu4g14050	Afu4g14050	-1.37482	6.94329	-8.5776	1.91e-05	0.00128978	3.17312	Ortholog of A. nidulans FGSC A4 : AN2647, A. fumigatus Af293 : Afu8g06260, A. niger CBS 513.88 : An02g00700, An02g06510, An05g01900, An05g01910, An09g02660 and A. oryzae RIB40 : AO090103000117
Afu3g05520	Afu3g05520	-1.8565	3.73864	-8.31738	2.42e-05	0.00135811	3.1575	Ortholog(s) have endoplasmic reticulum localization
Afu3g12620	Afu3g12620	-1.90041	3.68722	-8.30527	2.44e-05	0.00135811	3.15078	Ortholog(s) have isopenicillin-N N-acyltransferase activity and role in penicillin biosynthetic process
Afu2g12410	Afu2g12410	-1.31406	7.39167	-8.55379	1.95e-05	0.00128978	3.14057	Ortholog(s) have cytoplasm localization
Afu6g07820	Afu6g07820	-2.62231	3.07574	-8.22822	2.62e-05	0.00139775	3.13111	Putative integral membrane protein
Afu5g13160	Afu5g13160	-4.17872	5.27226	-8.3352	2.38e-05	0.00135811	3.12673	Has domain(s) with predicted role in transmembrane transport and integral component of membrane localization
Afu3g11780	Afu3g11780	-3.35279	3.00887	-8.19008	2.72e-05	0.00142901	3.10826	Has domain(s) with predicted N-acetyltransferase activity, hydrolase activity, hydrolyzing O-glycosyl compounds activity and role in carbohydrate metabolic process
Afu4g11220	Afu4g11220	-1.83917	5.26933	-8.38472	2.27e-05	0.00133866	3.09614	Ortholog(s) have xanthine dehydrogenase activity and role in purine nucleobase catabolic process
Afu7g08280	Afu7g08280	2.63456	2.25698	8.17586	2.75e-05	0.00142901	3.096	protein of unknown function
Afu3g01490	Afu3g01490	-4.80811	1.45051	-8.39214	2.26e-05	0.00133866	3.08828	Putative alcohol dehydrogenase
Afu1g12480	Afu1g12480	-1.8486	4.17186	-8.27064	2.52e-05	0.00137852	3.07655	Ortholog of A. nidulans FGSC A4 : AN1053, A. niger CBS 513.88 : An08g05080, A. oryzae RIB40 : AO090001000238, Neosartorya fischeri NRRL 181 : NFIA_013060 and Aspergillus wentii : Aspwe1_0040426
Afu7g02460	Afu7g02460	-2.55971	3.84318	-8.21075	2.67e-05	0.0014117	3.06618	Putative adhesin
Afu3g01070	Afu3g01070	-1.48195	7.79615	-8.46575	2.11e-05	0.00131599	3.06219	Ortholog(s) have catechol oxidase activity
Afu6g01900	Afu6g01900	-2.28579	4.87239	-8.25647	2.56e-05	0.00138091	3.01208	Ortholog of A. nidulans FGSC A4 : AN2629, AN8660, A. niger CBS 513.88 : An12g06490, A. oryzae RIB40 : AO090038000052, AO090001000087, AO090009000516 and Aspergillus wentii : Aspwe1_0048459, Aspwe1_0055341
Afu5g12470	Afu5g12470	-4.75696	3.6967	-8.08778	2.99e-05	0.00149048	3.01148	Has domain(s) with predicted iron ion binding, oxidoreductase activity, oxidoreductase activity, acting on paired donors, with incorporation or reduction of molecular oxygen and 2-oxoglutarate as one donor, more
Afu8g05230	Afu8g05230	-1.98376	3.80155	-8.16472	2.78e-05	0.00142901	3.01118	Putative 2-hydroxyphytanoyl-CoA lyase
Afu1g01600	Afu1g01600	-4.64036	0.870846	-8.37977	2.28e-05	0.00133866	2.98883	Putative deoxyribodipyrimidine photolyase
Afu3g02270	Afu3g02270	-1.57225	8.05546	-8.37485	2.29e-05	0.00133866	2.98076	Mycelial catalase
Afu5g14550	Afu5g14550	-5.33135	0.492709	-8.63674	1.81e-05	0.00124458	2.96617	Ortholog(s) have role in lactose metabolic process
Afu6g08100	Afu6g08100	-1.62468	4.52115	-8.17284	2.76e-05	0.00142901	2.94724	Ortholog(s) have Golgi apparatus localization
Afu7g00370	Afu7g00370	3.06527	1.87959	8.00908	3.22e-05	0.00156043	2.94136	Ortholog of A. nidulans FGSC A4 : AN7941, A. fumigatus Af293 : Afu2g12680, A. niger CBS 513.88 : An03g01770, Aspergillus sydowii : Aspsy1_0156290 and Aspergillus terreus NIH2624 : ATET_07370
Afu2g00970	Afu2g00970	-2.10916	3.64161	-8.05613	3.08e-05	0.00151763	2.92222	Putative zinc-containing alcohol dehydrogenase
Afu3g01600	Afu3g01600	-3.15339	1.52359	-7.98341	3.3e-05	0.00157968	2.8711	Has domain(s) with predicted FAD binding, oxidoreductase activity and role in metabolic process
Afu4g14820	Afu4g14820	-4.38376	2.0359	-7.96184	3.36e-05	0.00159555	2.85844	Transferase family protein
Afu6g02030	Afu6g02030	-1.71336	4.80444	-8.10259	2.95e-05	0.0014884	2.85583	Transcript up-regulated in conidia exposed to neutrophils
Afu6g13350	Afu6g13350	-2.3298	2.98249	-7.90677	3.54e-05	0.00162601	2.83076	Ortholog(s) have superoxide-generating NADPH oxidase activity
Afu6g00600	Afu6g00600	-4.49422	1.14284	-8.06568	3.05e-05	0.00151281	2.81232	Ortholog of A. nidulans FGSC A4 : AN7786, A. oryzae RIB40 : AO090663000003, AO090113000133 and Aspergillus wentii : Aspwe1_0041313, Aspwe1_0117236
Afu7g00160	Afu7g00160	2.47966	2.3106	7.86116	3.7e-05	0.00167554	2.80183	Non-reducing polyketide synthase nscA
Afu7g00550	Afu7g00550	-3.99015	1.71552	-7.90772	3.54e-05	0.00162601	2.7925	Ortholog of A. nidulans FGSC A4 : AN8468, AN2021, A. niger CBS 513.88 : An15g05630, An11g03460, An11g07530, An04g03850, An09g00640 and A. oryzae RIB40 : AO090005000041, AO090701000541, AO090038000448
Afu1g10380	Afu1g10380	-2.32919	5.81901	-8.09809	2.96e-05	0.0014884	2.79246	Non-ribosomal peptide synthetase (NRPS)
Afu3g01650	Afu3g01650	-2.90952	1.90756	-7.85476	3.72e-05	0.00167554	2.79223	Ortholog of A. nidulans FGSC A4 : AN7870, A. fumigatus Af293 : Afu6g11970, Neosartorya fischeri NRRL 181 : NFIA_002730, NFIA_057640 and Aspergillus versicolor : Aspve1_0204208
Afu2g09070	Afu2g09070	-1.57426	4.59899	-8.00834	3.22e-05	0.00156043	2.77782	DUF221 domain protein
Afu8g00700	Afu8g00700	-7.11169	-2.25862	-9.1613	1.15e-05	0.000998393	2.77278	Putative class III chitinase
Afu2g15440	Afu2g15440	-4.73581	0.239921	-8.30499	2.44e-05	0.00135811	2.75396	Ortholog of A. oryzae RIB40 : AO090005001100, Aspergillus glaucus : Aspgl1_0125786, Aspergillus flavus NRRL 3357 : AFL2T_11935 and Neosartorya fischeri NRRL 181 : NFIA_090680
Afu6g06930	Afu6g06930	-2.15983	3.18689	-7.8346	3.8e-05	0.00168783	2.74455	Has domain(s) with predicted oxidoreductase activity and role in metabolic process
Afu3g07460	Afu3g07460	-2.69661	2.05242	-7.79143	3.96e-05	0.00172789	2.74146	Ortholog of A. nidulans FGSC A4 : AN10921, A. niger CBS 513.88 : An01g14390, Neosartorya fischeri NRRL 181 : NFIA_069710 and Aspergillus niger ATCC 1015 : 119074-mRNA
Afu1g09080	Afu1g09080	-2.02688	3.77292	-7.88246	3.63e-05	0.00165523	2.74117	Ortholog of A. niger CBS 513.88 : An08g00590, A. oryzae RIB40 : AO090005001599, Aspergillus wentii : Aspwe1_0024523, Aspergillus sydowii : Aspsy1_0138507 and Aspergillus terreus NIH2624 : ATET_08533
Afu8g00730	Afu8g00730	-1.71131	4.32783	-7.92375	3.49e-05	0.00161727	2.72149	Ortholog of A. oryzae RIB40 : AO090701000613, Neosartorya fischeri NRRL 181 : NFIA_094160, Aspergillus wentii : Aspwe1_0035090 and Aspergillus fumigatus A1163 : AFUB_085840
Afu3g07050	Afu3g07050	-2.99199	2.09829	-7.76776	4.05e-05	0.00172789	2.7186	Putative WSC domain protein
Afu6g11850	Afu6g11850	-1.88071	8.19457	-8.09552	2.97e-05	0.0014884	2.71433	protein of unknown function
Afu2g00380	Afu2g00380	-6.56555	-2.52326	-9.07446	1.24e-05	0.00102967	2.68639	Has domain(s) with predicted N-acetyltransferase activity
Afu4g01260	Afu4g01260	-2.17048	2.98829	-7.75768	4.09e-05	0.00172789	2.68277	Mitochondrial chaperone ATPase (Bcs1), putative
Afu3g01520	Afu3g01520	-6.54682	-2.532	-9.05554	1.26e-05	0.00102967	2.67537	Has domain(s) with predicted transporter activity, role in transmembrane transport and integral component of membrane, plasma membrane localization
Afu6g00690	Afu6g00690	-2.0998	3.18534	-7.76443	4.06e-05	0.00172789	2.67464	protein of unknown function
Afu2g01300	Afu2g01300	-7.29352	-0.748524	-8.82393	1.54e-05	0.00109988	2.67087	Ortholog of A. niger CBS 513.88 : An03g05130, Neosartorya fischeri NRRL 181 : NFIA_033600, Aspergillus wentii : Aspwe1_0307772 and Aspergillus versicolor : Aspve1_0036298
Afu1g16880	Afu1g16880	-1.96925	3.22464	-7.7613	4.07e-05	0.00172789	2.66543	Ortholog(s) have glutathione S-conjugate-transporting ATPase activity and role in cellular response to cadmium ion, glutathione transmembrane import into vacuole, secondary metabolite biosynthetic process
Afu5g01180	Afu5g01180	-5.18086	0.854376	-8.0351	3.14e-05	0.00153903	2.65886	Has domain(s) with predicted GTP binding, GTPase activity and role in intracellular protein transport, nucleocytoplasmic transport, protein transport, signal transduction, small GTPase mediated signal transduction
Afu2g14680	Afu2g14680	-1.30649	6.11413	-7.99077	3.27e-05	0.00157756	2.63741	Bzip developmental regulator
Afu1g07190	Afu1g07190	2.68331	1.58472	7.6773	4.42e-05	0.00184073	2.63339	Ortholog of A. oryzae RIB40 : AO090012000972, Aspergillus glaucus : Aspgl1_0239220, Aspergillus flavus NRRL 3357 : AFL2T_03835 and Neosartorya fischeri NRRL 181 : NFIA_017530
Afu6g00680	Afu6g00680	-1.77495	3.889	-7.77327	4.03e-05	0.00172789	2.61415	Ortholog of A. nidulans FGSC A4 : AN8376, AN7265, AN8625 and A. fumigatus Af293 : Afu8g06420
Afu8g00680	Afu8g00680	-4.11333	1.2959	-7.76188	4.07e-05	0.00172789	2.61408	Ortholog of A. nidulans FGSC A4 : AN8444/celA, A. fumigatus Af293 : Afu3g03620, A. niger CBS 513.88 : An03g05740, A. oryzae RIB40 : AO090138000033, AO090701000186 and Aspergillus wentii : Aspwe1_0040565
Afu2g16570	Afu2g16570	5.61685	-0.512027	8.39145	2.26e-05	0.00133866	2.60684	Has domain(s) with predicted oxidoreductase activity and role in metabolic process
Afu1g15360	Afu1g15360	-1.59509	4.54638	-7.81929	3.85e-05	0.00170395	2.59413	Has domain(s) with predicted FMN binding, oxidoreductase activity, riboflavin reductase (NADPH) activity and role in oxidation-reduction process
Afu7g00950	Afu7g00950	1.37989	5.61171	7.92986	3.47e-05	0.00161715	2.59294	Has domain(s) with predicted substrate-specific transmembrane transporter activity, transmembrane transporter activity, role in transmembrane transport and integral component of membrane, membrane localization
Afu5g06980	Afu5g06980	-4.46139	0.570485	-7.92954	3.47e-05	0.00161715	2.58844	Ortholog of A. nidulans FGSC A4 : AN7622, A. niger CBS 513.88 : An17g00180, A. oryzae RIB40 : AO090701000286, Aspergillus wentii : Aspwe1_0035039 and Aspergillus sydowii : Aspsy1_0058636
Afu3g14980	Afu3g14980	-2.12209	5.10639	-7.84357	3.76e-05	0.00168211	2.58242	Extracellular chitosanase
Afu1g06280	Afu1g06280	-1.621	4.89417	-7.8138	3.87e-05	0.00170418	2.55778	Ortholog(s) have endoplasmic reticulum localization
Afu3g02220	Afu3g02220	-2.08311	3.15251	-7.64187	4.57e-05	0.0018871	2.55433	Ortholog of A. nidulans FGSC A4 : AN11076, A. niger CBS 513.88 : An01g02020, Neosartorya fischeri NRRL 181 : NFIA_003350, Aspergillus wentii : Aspwe1_0171305 and Aspergillus versicolor : Aspve1_0056749
Afu5g14270	Afu5g14270	-4.23043	1.39827	-7.65065	4.54e-05	0.00188003	2.52957	Has domain(s) with predicted catalytic activity and role in metabolic process
Afu6g03460	Afu6g03460	-4.02182	2.51089	-7.54731	5.02e-05	0.00202711	2.51159	Fumipyrrole biosynthesis protein C
Afu2g14450	Afu2g14450	-6.40127	-2.59998	-8.75472	1.63e-05	0.00114927	2.50889	Ortholog of A. niger CBS 513.88 : An13g03450, A. oryzae RIB40 : AO090038000026, Neosartorya fischeri NRRL 181 : NFIA_089630 and Aspergillus wentii : Aspwe1_0042662
Afu5g09730	Afu5g09730	-5.2019	-0.0640994	-8.15363	2.81e-05	0.0014352	2.49102	Ortholog of Aspergillus fumigatus A1163 : AFUB_057280
Afu2g10220	Afu2g10220	-1.29978	6.39415	-7.85311	3.73e-05	0.00167554	2.4814	Putative glycerol dehydrogenase
Afu4g00410	Afu4g00410	-7.17613	-1.41713	-8.50793	2.03e-05	0.00130481	2.47275	Ortholog of A. niger CBS 513.88 : An11g04935, Neosartorya fischeri NRRL 181 : NFIA_045230, Aspergillus wentii : Aspwe1_0032437 and Aspergillus niger ATCC 1015 : 39076-mRNA
Afu3g03910	Afu3g03910	-6.65906	-1.06853	-8.48632	2.07e-05	0.00131599	2.46365	Ortholog of A. nidulans FGSC A4 : AN9192, A. niger CBS 513.88 : An13g01790, A. oryzae RIB40 : AO090038000138, Neosartorya fischeri NRRL 181 : NFIA_006190 and Aspergillus kawachii : Aspka1_0177086
Afu7g00230	Afu7g00230	-4.8772	0.620766	-7.76637	4.05e-05	0.00172789	2.45493	Has domain(s) with predicted role in transmembrane transport and integral component of membrane localization
Afu2g14460	Afu2g14460	-3.61541	1.75912	-7.48229	5.35e-05	0.00205972	2.42794	Has domain(s) with predicted oxidoreductase activity and role in metabolic process
Afu2g14650	Afu2g14650	-3.01903	1.58692	-7.47422	5.4e-05	0.00206702	2.42698	Has domain(s) with predicted ATP binding, protein kinase activity and role in protein phosphorylation
Afu4g14850	Afu4g14850	-5.89686	-0.112982	-8.16792	2.77e-05	0.00142901	2.40579	3-ketosteroid-delta-1-dehydrogenase, putative
Afu3g02175	Afu3g02175	-6.36265	-2.61655	-8.55256	1.95e-05	0.00128978	2.39779	Ortholog of A. nidulans FGSC A4 : AN7973, A. niger CBS 513.88 : An08g11410, An08g09780, An03g06600 and A. oryzae RIB40 : AO090023000748
Afu8g00420	Afu8g00420	-4.35237	0.755144	-7.59875	4.77e-05	0.00194048	2.37925	C6 finger transcription factor fumR
Afu5g00700	Afu5g00700	-5.70744	-0.561155	-8.23758	2.6e-05	0.00139442	2.36776	Ortholog of Aspergillus fumigatus A1163 : AFUB_049170 and Aspergillus niger ATCC 1015 : 127191-mRNA
Afu1g09910	Afu1g09910	-2.15395	2.66057	-7.395	5.84e-05	0.00213231	2.34241	Has domain(s) with predicted substrate-specific transmembrane transporter activity, transmembrane transporter activity, role in transmembrane transport and integral component of membrane, membrane localization
Afu2g13880	Afu2g13880	-1.80175	3.59525	-7.4619	5.46e-05	0.00207398	2.32748	Has domain(s) with predicted zinc ion binding activity
Afu5g09100	Afu5g09100	-2.1086	3.06952	-7.40564	5.78e-05	0.00212782	2.32319	Putative mitogen activated protein kinase (MAPK)
Afu4g14100	Afu4g14100	1.32255	6.20415	7.71416	4.26e-05	0.00178464	2.32256	Predicted glutathione S transferase
Afu7g06510	Afu7g06510	-3.36085	0.981767	-7.42541	5.66e-05	0.0020992	2.32211	Putative acyl coenzyme A dehydrogenase
Afu2g09410	Afu2g09410	-6.01928	-2.00133	-8.35223	2.34e-05	0.00134814	2.32139	Ortholog of A. oryzae RIB40 : AO090010000111, Neosartorya fischeri NRRL 181 : NFIA_084910, Aspergillus fumigatus A1163 : AFUB_025270 and Aspergillus clavatus NRRL 1 : ACLA_081200
Afu1g17350	Afu1g17350	-2.19827	2.51264	-7.35989	6.05e-05	0.00217063	2.31644	Ortholog of A. oryzae RIB40 : AO090020000692, Neosartorya fischeri NRRL 181 : NFIA_008000, Aspergillus fumigatus A1163 : AFUB_016720 and Aspergillus clavatus NRRL 1 : ACLA_018150
Afu4g01270	Afu4g01270	1.29599	5.25231	7.62477	4.65e-05	0.00190064	2.31217	Ortholog of A. nidulans FGSC A4 : AN3285, Neosartorya fischeri NRRL 181 : NFIA_044020, Aspergillus versicolor : Aspve1_0066429 and Aspergillus fumigatus A1163 : AFUB_101760
Afu4g08960	Afu4g08960	2.61594	3.40646	7.4298	5.64e-05	0.0020992	2.30226	Putative glycophosphatidylinositol (GPI) anchored protein
Afu3g05770	Afu3g05770	-3.24564	1.96726	-7.32939	6.24e-05	0.00220239	2.30095	Has domain(s) with predicted GTP binding, GTPase activity, role in protein transport, signal transduction, small GTPase mediated signal transduction and intracellular, membrane localization
Afu4g14840	Afu4g14840	-4.69098	0.833613	-7.48592	5.33e-05	0.00205972	2.27952	Transferase family protein
Afu7g00120	Afu7g00120	6.01131	-1.45531	8.28451	2.49e-05	0.00136983	2.27942	Beta-lactamase-like thioesterase nscB
Afu7g05500	Afu7g05500	2.65287	3.3298	7.39607	5.83e-05	0.00213231	2.27599	Putative theta class glutathione transferase
Afu5g07980	Afu5g07980	-2.02435	2.90531	-7.33071	6.23e-05	0.00220239	2.25874	protein of unknown function
Afu1g00540	Afu1g00540	1.64905	3.44937	7.39	5.87e-05	0.00213394	2.2372	Has domain(s) with predicted hydrolase activity, hydrolyzing O-glycosyl compounds activity and role in carbohydrate metabolic process
Afu5g07230	Afu5g07230	2.12593	2.84307	7.32507	6.26e-05	0.00220239	2.23277	Has domain(s) with predicted catalytic activity
Afu1g00930	Afu1g00930	-1.59298	5.51024	-7.54012	5.05e-05	0.00202711	2.22399	Ortholog of Aspergillus kawachii : Aspka1_0173976
Afu5g00680	Afu5g00680	-6.2178	-2.70244	-8.25498	2.56e-05	0.00138091	2.21597	Ortholog of A. nidulans FGSC A4 : AN6809, A. niger CBS 513.88 : An16g00250, A. oryzae RIB40 : AO090010000081, Neosartorya fischeri NRRL 181 : NFIA_041480 and Aspergillus wentii : Aspwe1_0041410
Afu1g17190	Afu1g17190	1.34156	6.85891	7.63504	4.6e-05	0.00189066	2.20902	Triacetylfusarinine C (TAFC) biosynthetic enoyl-CoA hydratase, putative
Afu3g06690	Afu3g06690	-1.39043	5.52257	-7.52905	5.11e-05	0.00202711	2.20604	Putative Rho-type GTPase
Afu6g00555	Afu6g00555	-5.12799	-0.151064	-7.73506	4.18e-05	0.00175744	2.20427	protein of unknown function
Afu6g13980	Afu6g13980	-5.65455	-0.666066	-7.96108	3.37e-05	0.00159555	2.18072	Polyprenyl transferase pyr6
Afu6g03500	Afu6g03500	-2.31389	4.09937	-7.35215	6.1e-05	0.00217063	2.17446	Ortholog of A. nidulans FGSC A4 : AN9017, Neosartorya fischeri NRRL 181 : NFIA_049990 and Aspergillus fumigatus A1163 : AFUB_094790
Afu2g01290	Afu2g01290	-4.26211	0.613462	-7.37316	5.97e-05	0.00215937	2.16858	Putative polyketide synthase (PKS), encoded in a predicted secondary metabolite gene cluster
Afu2g04080	Afu2g04080	-1.37041	9.53513	-7.52593	5.13e-05	0.00202711	2.16616	Ortholog(s) have acetate transmembrane transporter activity, ammonium transmembrane transporter activity and role in ammonium transport, nitrogen utilization, plasma membrane acetate transport
Afu8g00830	Afu8g00830	-1.86299	5.46745	-7.46894	5.42e-05	0.00206866	2.15901	Ortholog of Neosartorya fischeri NRRL 181 : NFIA_094280, Aspergillus versicolor : Aspve1_0077671, Aspergillus fumigatus A1163 : AFUB_085740 and Aspergillus sydowii : Aspsy1_0587124
Afu7g00940	Afu7g00940	1.33414	5.64056	7.50832	5.22e-05	0.00204389	2.15357	Has domain(s) with predicted UDP-N-acetylmuramate dehydrogenase activity, flavin adenine dinucleotide binding, oxidoreductase activity and role in oxidation-reduction process
Afu4g14770	Afu4g14770	-6.08264	0.657496	-7.52116	5.15e-05	0.00202734	2.14505	oxidosqualene:protostadienol cyclase
Afu7g06340	Afu7g06340	-1.70974	3.78447	-7.3007	6.42e-05	0.00223075	2.13679	Ortholog of A. fumigatus Af293 : Afu2g00210, A. niger CBS 513.88 : An01g11590, An01g01670, A. oryzae RIB40 : AO090009000035 and Aspergillus wentii : Aspwe1_0027365, Aspwe1_0046529
Afu5g06940	Afu5g06940	-6.23217	-1.28351	-7.94373	3.42e-05	0.00161306	2.12198	Ortholog of Neosartorya fischeri NRRL 181 : NFIA_080360, Aspergillus zonatus : Aspzo1_0105021, Aspergillus sydowii : Aspsy1_0143514 and Aspergillus terreus NIH2624 : ATET_10186
Afu3g09240	Afu3g09240	1.83946	3.86129	7.30797	6.37e-05	0.00222341	2.11488	Has domain(s) with predicted catalytic activity and role in metabolic process
Afu5g14490	Afu5g14490	-1.79879	3.83453	-7.27797	6.57e-05	0.00225529	2.11111	Has domain(s) with predicted role in transmembrane transport and integral component of membrane localization
Afu5g06240	Afu5g06240	-1.72766	6.86121	-7.49154	5.3e-05	0.00205937	2.09412	putative alcohol dehydrogenase III
Afu1g13220	Afu1g13220	-1.73389	4.97684	-7.36978	5.99e-05	0.00215937	2.09132	Has domain(s) with predicted electron carrier activity, heme binding, iron ion binding, oxidoreductase activity, acting on paired donors, with incorporation or reduction of molecular oxygen activity and role in oxidation-reduction process
Afu8g07170	Afu8g07170	2.04144	3.92888	7.28568	6.52e-05	0.00224672	2.08788	Ortholog(s) have extracellular region localization
Afu6g08470	Afu6g08470	-1.49937	4.42405	-7.32141	6.29e-05	0.00220239	2.08774	Has domain(s) with predicted glycerol kinase activity, phosphotransferase activity, alcohol group as acceptor activity and role in carbohydrate metabolic process, glycerol-3-phosphate metabolic process
Afu5g11950	Afu5g11950	-2.95439	1.54339	-7.11054	7.8e-05	0.00248889	2.07905	Has domain(s) with predicted ubiquitin-specific protease activity, role in ubiquitin-dependent protein catabolic process and intracellular localization
Afu3g03400	Afu3g03400	1.3435	8.35012	7.49192	5.3e-05	0.00205937	2.06964	Siderophore biosynthesis acetylase AceI, putative
Afu7g06620	Afu7g06620	-2.52904	2.40386	-7.08577	8e-05	0.00251461	2.04911	Ortholog of Aspergillus fumigatus A1163 : AFUB_092190
Afu2g07640	Afu2g07640	-1.30922	5.16215	-7.35337	6.09e-05	0.00217063	2.04786	Ortholog of A. nidulans FGSC A4 : AN5826, A. niger CBS 513.88 : An05g00180, Neosartorya fischeri NRRL 181 : NFIA_083370, Aspergillus wentii : Aspwe1_0043748 and Aspergillus versicolor : Aspve1_0082576
Afu6g14360	Afu6g14360	-1.67908	3.46876	-7.1841	7.23e-05	0.00239542	2.04523	Has domain(s) with predicted electron carrier activity, heme binding, iron ion binding, oxidoreductase activity, acting on paired donors, with incorporation or reduction of molecular oxygen activity and role in oxidation-reduction process
Afu2g07510	Afu2g07510	-1.90067	4.57924	-7.28832	6.5e-05	0.00224672	2.04463	Ortholog of A. nidulans FGSC A4 : AN5811, A. niger CBS 513.88 : An05g00060, A. oryzae RIB40 : AO090011000941, Neosartorya fischeri NRRL 181 : NFIA_083250 and Aspergillus wentii : Aspwe1_0043750
Afu1g17020	Afu1g17020	-3.09947	0.961484	-7.11313	7.78e-05	0.00248889	2.04422	UDP-glucose dehydrogenase
Afu3g00800	Afu3g00800	-2.25949	3.18677	-7.13645	7.59e-05	0.00248386	2.03666	Predicted oxidoreductase, 2OG-Fe(II) oxygenase family protein
Afu4g03490	Afu4g03490	-1.55579	7.7221	-7.44111	5.58e-05	0.0020992	2.02229	Putative secreted protease
Afu5g04135	Afu5g04135	-2.25492	3.25628	-7.1265	7.67e-05	0.00248386	2.02077	Ortholog(s) have role in cellular response to nutrient levels, negative regulation of sexual sporulation resulting in formation of a cellular spore
Afu2g17810	Afu2g17810	1.6029	3.58275	7.18557	7.22e-05	0.00239542	2.00772	Has domain(s) with predicted role in response to stress and integral component of membrane localization
Afu8g06490	Afu8g06490	-1.25619	7.04972	-7.42889	5.64e-05	0.0020992	2.00606	protein of unknown function
Afu4g14080	Afu4g14080	-1.91103	4.61105	-7.25014	6.76e-05	0.00229243	2.00121	Ortholog of A. nidulans FGSC A4 : AN8368, AN2952, A. fumigatus Af293 : Afu3g07900, Afu8g00900, A. niger CBS 513.88 : An02g11330, An03g05560 and A. oryzae RIB40 : AO090120000471
Afu7g00580	Afu7g00580	-1.2716	7.12191	-7.42349	5.68e-05	0.0020992	1.99901	Putative adhesin
Afu4g01020	Afu4g01020	-3.40472	1.07343	-7.04274	8.37e-05	0.00260076	1.97568	Ortholog(s) have protein histidine kinase activity and role in peptidyl-histidine autophosphorylation
Afu3g07130	Afu3g07130	-1.33512	5.0042	-7.26897	6.63e-05	0.00226692	1.97215	Putative two-component response regulator, two-component sensor
Afu1g11390	Afu1g11390	-1.96411	4.7141	-7.23047	6.9e-05	0.00231139	1.97067	Has domain(s) with predicted electron carrier activity, heme binding, iron ion binding, oxidoreductase activity, acting on paired donors, with incorporation or reduction of molecular oxygen activity and role in oxidation-reduction process
Afu1g17110	Afu1g17110	-1.61889	3.67415	-7.11891	7.73e-05	0.00248889	1.95264	Ortholog of A. nidulans AN0623
Afu2g14430	Afu2g14430	-4.76464	-0.390266	-7.43498	5.61e-05	0.0020992	1.94511	Has domain(s) with predicted electron carrier activity, heme binding, iron ion binding, monooxygenase activity, oxidoreductase activity, acting on paired donors, with incorporation or reduction of molecular oxygen activity
Afu1g05950	Afu1g05950	-2.34469	2.63983	-6.99053	8.83e-05	0.00267822	1.93302	Ortholog of A. nidulans FGSC A4 : AN4199, A. niger CBS 513.88 : An18g03630, A. oryzae RIB40 : AO090011000091, Aspergillus wentii : Aspwe1_0038208, Aspwe1_0110054 and Aspergillus sydowii : Aspsy1_0032857
Afu4g14780	Afu4g14780	-5.00853	1.52295	-7.00076	8.74e-05	0.00266863	1.92257	Putative cytochrome P450 monooxygenase
Afu4g14830	Afu4g14830	-3.96025	1.30358	-6.97455	8.98e-05	0.00271378	1.9157	Putative cytochrome P450 monooxygenase
Afu3g07440	Afu3g07440	-2.64467	1.5376	-6.93404	9.37e-05	0.00280148	1.90847	Has domain(s) with predicted hydrolase activity, zinc ion binding activity
Afu8g01570	Afu8g01570	1.54371	4.42597	7.16766	7.35e-05	0.00242676	1.90708	Ortholog of A. nidulans FGSC A4 : AN3415, A. oryzae RIB40 : AO090005000802, Aspergillus flavus NRRL 3357 : AFL2T_00784 and Neosartorya fischeri NRRL 181 : NFIA_095060
Afu3g10820	Afu3g10820	-1.59195	5.18023	-7.21559	7e-05	0.0023376	1.90458	Has domain(s) with predicted oxidoreductase activity and role in oxidation-reduction process
Afu3g06020	Afu3g06020	-1.95597	4.36359	-7.13374	7.61e-05	0.00248386	1.90446	Glyoxalase family protein
Afu1g07520	Afu1g07520	-1.54733	5.72065	-7.23875	6.84e-05	0.00230095	1.88505	Ortholog(s) have cytosol, nucleus localization
Afu5g09930	Afu5g09930	-2.13156	3.62247	-7.0166	8.6e-05	0.00263921	1.86516	Ortholog of A. nidulans FGSC A4 : AN9206, AN1849, A. fumigatus Af293 : Afu4g01210, Afu5g02320, A. niger CBS 513.88 : An03g02680, An12g10080, An12g02060 and A. oryzae RIB40 : AO090001000129, AO090010000537
Afu6g01950	Afu6g01950	-1.68722	4.45321	-7.11001	7.8e-05	0.00248889	1.86182	Transcript up-regulated in conidia exposed to neutrophils
Afu8g04290	Afu8g04290	-6.26858	-1.27385	-7.52613	5.13e-05	0.00202711	1.85021	Ortholog of A. nidulans FGSC A4 : AN1438, Aspergillus fumigatus A1163 : AFUB_083260 and Aspergillus sydowii : Aspsy1_0142928
Afu5g09430	Afu5g09430	-2.09822	2.46533	-6.89523	9.76e-05	0.00287279	1.83806	Ortholog(s) have DNA nucleotidylexotransferase activity, DNA-directed RNA polymerase activity, RNA-directed RNA polymerase activity and role in production of siRNA involved in RNA interference
Afu8g05640	Afu8g05640	-1.43302	4.71408	-7.1014	7.87e-05	0.00249436	1.82021	Ortholog of A. nidulans FGSC A4 : AN10216, A. niger CBS 513.88 : An15g04470, A. oryzae RIB40 : AO090005000578, Aspergillus wentii : Aspwe1_0118846 and Aspergillus sydowii : Aspsy1_0055743
Afu6g08140	Afu6g08140	3.29487	0.961925	6.84593	0.000102854	0.00299183	1.80747	Ortholog(s) have catalytic activity and role in steroid metabolic process
Afu1g12920	Afu1g12920	-1.08083	7.92227	-7.24024	6.83e-05	0.00230095	1.79854	Putative glycogen phosphorylase
Afu2g01810	Afu2g01810	-1.43199	4.20074	-7.01481	8.61e-05	0.00263921	1.77922	Ortholog of A. nidulans FGSC A4 : AN10578, A. oryzae RIB40 : AO090011000438, Neosartorya fischeri NRRL 181 : NFIA_034160 and Aspergillus versicolor : Aspve1_0053770
Afu7g01450	Afu7g01450	-1.54896	4.05595	-6.99433	8.8e-05	0.00267707	1.77487	Has domain(s) with predicted electron carrier activity, heme binding, iron ion binding, oxidoreductase activity, acting on paired donors, with incorporation or reduction of molecular oxygen activity and role in oxidation-reduction process
Afu6g07030	Afu6g07030	-2.96375	1.03536	-6.82158	0.000105549	0.00303343	1.77401	Putative NACHT-Ankyrin domain protein
Afu1g14710	Afu1g14710	-1.26535	5.09958	-7.09311	7.94e-05	0.00250476	1.77037	Putative beta-glucosidase
Afu5g03540	Afu5g03540	-3.73462	2.40608	-6.79644	0.000108413	0.00306018	1.7655	Ortholog(s) have flavin-linked sulfhydryl oxidase activity, role in oxidation-reduction process and extracellular region localization
Afu1g09754	Afu1g09754	1.56377	5.2096	7.1007	7.88e-05	0.00249436	1.7576	Has domain(s) with predicted carbon-sulfur lyase activity and role in metabolic process
Afu2g09110	Afu2g09110	-2.66094	1.31404	-6.78548	0.000109689	0.00307386	1.7542	Has domain(s) with predicted ammonia-lyase activity, role in L-phenylalanine catabolic process, biosynthetic process and cytoplasm localization
Afu8g05520	Afu8g05520	-3.38392	0.886878	-6.81086	0.000106761	0.00304356	1.74045	Has domain(s) with predicted oxidoreductase activity, oxidoreductase activity, acting on the aldehyde or oxo group of donors, NAD or NADP as acceptor activity and role in oxidation-reduction process
Afu5g12860	Afu5g12860	1.86372	3.664	6.93153	9.4e-05	0.00280148	1.72852	Ortholog of A. nidulans FGSC A4 : AN6823, A. niger CBS 513.88 : An14g06360, A. oryzae RIB40 : AO090120000406, Aspergillus wentii : Aspwe1_0039015 and Aspergillus sydowii : Aspsy1_0142898
Afu8g06030	Afu8g06030	-5.63493	-2.98688	-7.53561	5.08e-05	0.00202711	1.72623	Alpha-1,3-gluconase
Afu1g15430	Afu1g15430	1.35171	5.85615	7.12885	7.65e-05	0.00248386	1.7239	Putative lipase/esterase
Afu7g02285	Afu7g02285	-1.29459	4.79444	-7.01584	8.6e-05	0.00263921	1.71518	Ortholog of A. niger CBS 513.88 : An12g00350, Neosartorya fischeri NRRL 181 : NFIA_115010, Aspergillus wentii : Aspwe1_0173765 and Aspergillus clavatus NRRL 1 : ACLA_065240
Afu1g16040	Afu1g16040	1.92585	2.7451	6.832	0.000104386	0.00302355	1.71366	Putative metalloreductase
Afu3g01670	Afu3g01670	-3.01419	1.51985	-6.73761	0.000115458	0.00312537	1.70781	Putative major facilitator superfamily (MFS) hexose transporter
Afu2g13630	Afu2g13630	1.15874	8.21383	7.16168	7.4e-05	0.00243233	1.70561	Putative amino transferase
Afu2g02030	Afu2g02030	-2.32867	1.9591	-6.72663	0.000116826	0.0031335	1.68953	Amadoriase (fructosyl amine: oxygen oxidoreductase), isozyme I, FAD-linked enzyme involved in oxidative deglycation of glycated amino acids
Afu5g07670	Afu5g07670	-1.49447	3.92843	-6.89395	9.78e-05	0.00287279	1.67726	Has domain(s) with predicted cytoplasm localization
Afu3g09680	Afu3g09680	-1.8049	3.14075	-6.80331	0.000107623	0.00304928	1.67217	Ortholog(s) have fungal-type vacuole membrane localization
Afu6g11650	Afu6g11650	2.65274	1.90779	6.71636	0.000118124	0.00315107	1.66941	Has domain(s) with predicted oxidoreductase activity and role in metabolic process
Afu8g06830	Afu8g06830	1.32509	5.53243	7.0511	8.29e-05	0.00258765	1.66826	Endo-beta-1,4-glucanase D, putative
Afu5g14610	Afu5g14610	-2.88749	0.980085	-6.70676	0.000119351	0.00316067	1.65901	Putative carboxypeptidase Y
Afu8g05930	Afu8g05930	1.44971	4.31506	6.92015	9.51e-05	0.00282353	1.64517	Ortholog of A. fumigatus Af293 : Afu5g10210, A. niger CBS 513.88 : An14g04490, A. oryzae RIB40 : AO090010000532 and Neosartorya fischeri NRRL 181 : NFIA_077050, NFIA_098690
Afu4g00370	Afu4g00370	-3.37253	1.00152	-6.68817	0.000121766	0.00318808	1.62988	General amidase
Afu2g09030	Afu2g09030	-1.6204	8.37169	-7.05923	8.22e-05	0.00257527	1.62065	Secreted dipeptidyl-peptidase
Afu5g08230	Afu5g08230	-1.88971	3.47106	-6.77556	0.000110858	0.00307386	1.60872	Has domain(s) with predicted zinc ion binding activity
Afu8g00360	Afu8g00360	3.0019	0.804768	6.64289	0.000127879	0.00332524	1.60081	NlpC-like protein
Afu5g00300	Afu5g00300	-5.35793	-2.3309	-7.26031	6.69e-05	0.00227785	1.58569	Has domain(s) with predicted oxidoreductase activity, transferase activity, transferring acyl groups other than amino-acyl groups, zinc ion binding activity and role in oxidation-reduction process
Afu1g01450	Afu1g01450	-3.44562	1.09741	-6.62596	0.00013025	0.00336648	1.57237	Ortholog of A. nidulans FGSC A4 : AN8025, A. niger CBS 513.88 : An11g08050, An05g01890, An11g03950, A. oryzae RIB40 : AO090010000064, AO090701000602 and Aspergillus wentii : Aspwe1_0051796
Afu8g01810	Afu8g01810	-1.59437	3.77249	-6.77238	0.000111236	0.00307386	1.56067	Ortholog(s) have extracellular region localization
Afu2g16720	Afu2g16720	-1.7823	3.76904	-6.76496	0.000112122	0.00307386	1.56029	Ortholog(s) have endoplasmic reticulum, extracellular region localization
Afu3g05660	Afu3g05660	-2.11813	2.217	-6.62258	0.00013073	0.00336874	1.56029	Has domain(s) with predicted role in transmembrane transport and integral component of membrane localization
Afu1g01190	Afu1g01190	-3.90438	1.49306	-6.60015	0.000133959	0.00343134	1.55817	Ortholog of A. nidulans FGSC A4 : AN2649, A. niger CBS 513.88 : An11g03730, A. oryzae RIB40 : AO090020000652, Aspergillus wentii : Aspwe1_0741100 and Aspergillus sydowii : Aspsy1_0134175
Afu6g12090	Afu6g12090	-1.58742	3.90161	-6.7744	0.000110996	0.00307386	1.54885	HET-domain protein
Afu2g17330	Afu2g17330	-2.86543	1.92388	-6.58336	0.000136433	0.00347398	1.54394	Putative extracellular serine carboxypeptidase
Afu6g06650	Afu6g06650	-1.69038	3.23302	-6.68874	0.000121692	0.00318808	1.53166	Tyrosine/serine protein phosphatase, putative
Afu6g07730	Afu6g07730	-1.92158	4.18338	-6.77431	0.000111006	0.00307386	1.52701	Has domain(s) with predicted solute:proton antiporter activity, role in cation transport, transmembrane transport and integral component of membrane localization
Afu5g02330	Afu5g02330	-1.5431	6.11355	-6.9309	9.4e-05	0.00280148	1.51559	Allergen Asp f 1
Afu3g09210	Afu3g09210	-1.88823	3.434	-6.68745	0.000121861	0.00318808	1.51438	Ortholog(s) have extracellular region localization
Afu6g01820	Afu6g01820	-1.23212	5.19251	-6.86545	0.000100748	0.00295057	1.50732	Has domain(s) with predicted role in transmembrane transport and integral component of membrane localization
Afu6g13800	Afu6g13800	-1.78138	4.24074	-6.76803	0.000111754	0.00307386	1.50669	Ortholog of A. nidulans FGSC A4 : AN6413, AN6419, AN6946, AN5312, AN5664, AN8328, AN3241, AN10369, AN1930, AN2386, AN1738, AN11159, AN8984, AN8951, AN1540, AN8971, AN9387, AN9266, AN9306, AN1317, AN10886, AN7232, AN7774, AN12202
Afu5g06990	Afu5g06990	1.59577	3.42042	6.70398	0.000119709	0.00316067	1.49588	Ortholog(s) have fungal-type vacuole localization
Afu1g06090	Afu1g06090	-1.1864	6.33292	-6.93437	9.37e-05	0.00280148	1.49489	Ortholog(s) have role in apical protein localization, regulation of cell shape and cell septum, plasma membrane of cell tip, spitzenkorper localization
Afu4g14620	Afu4g14620	-2.98356	1.28191	-6.52606	0.000145265	0.00366623	1.48517	Has domain(s) with predicted zinc ion binding activity
Afu3g14990	Afu3g14990	-1.4252	5.13759	-6.82963	0.000104649	0.00302355	1.47602	Ortholog(s) have cytoplasm localization
Afu6g03350	Afu6g03350	1.87457	4.27486	6.75516	0.000113305	0.00309267	1.46736	Has domain(s) with predicted N-acetyltransferase activity
Afu5g12690	Afu5g12690	-1.67611	4.70566	-6.76613	0.000111982	0.00307386	1.4526	Ortholog(s) have glycerone kinase activity, role in glycerol catabolic process and cytosol localization
Afu7g02010	Afu7g02010	1.98932	2.06665	6.53638	0.000143629	0.00363563	1.4518	Has domain(s) with predicted heme binding activity
Afu1g14210	Afu1g14210	-2.56851	1.91246	-6.49677	0.000150021	0.00375314	1.44856	Has domain(s) with predicted catalytic activity, coenzyme binding activity and role in cellular metabolic process
Afu6g00280	Afu6g00280	1.5813	7.12867	6.90313	9.68e-05	0.00286473	1.40683	Ortholog of A. nidulans FGSC A4 : AN5317, A. oryzae RIB40 : AO090003000248, AO090010000078, Neosartorya fischeri NRRL 181 : NFIA_047440 and Aspergillus versicolor : Aspve1_0031634
Afu2g01620	Afu2g01620	1.23748	4.87974	6.75036	0.000113889	0.00309267	1.396	Ortholog of A. niger CBS 513.88 : An03g04820, A. oryzae RIB40 : AO090701000786, Neosartorya fischeri NRRL 181 : NFIA_033930 and Aspergillus wentii : Aspwe1_0041654
Afu1g16440	Afu1g16440	2.64948	1.17952	6.43889	0.000159927	0.00392096	1.39574	Has domain(s) with predicted ATP binding, ATPase activity, nucleoside-triphosphatase activity, nucleotide binding activity
Afu3g09070	Afu3g09070	-2.19344	2.42209	-6.47462	0.00015373	0.00381258	1.3855	Ortholog(s) have extracellular region localization
Afu6g14400	Afu6g14400	-5.33981	-3.13692	-7.02077	8.56e-05	0.00263921	1.35206	Pectate lyase C, putative
Afu4g02720	Afu4g02720	1.34181	4.1681	6.64493	0.000127596	0.00332524	1.34822	Putative GPI anchored glycosyl hydrolase
Afu2g04890	Afu2g04890	1.31218	5.14006	6.72642	0.000116853	0.0031335	1.34193	Ortholog of A. niger CBS 513.88 : An11g04600, A. oryzae RIB40 : AO090003000293, Neosartorya fischeri NRRL 181 : NFIA_081620 and Aspergillus clavatus NRRL 1 : ACLA_089760
Afu8g00610	Afu8g00610	-5.71076	-0.984638	-6.82025	0.000105698	0.00303343	1.33939	Putative cell surface protein
Afu4g11330	Afu4g11330	1.16348	8.33907	6.81292	0.000106526	0.00304356	1.31816	Ortholog(s) have ATPase activator activity, chaperone binding activity, role in cellular response to heat, positive regulation of ATPase activity, protein folding and cytosol localization
Afu5g14340	Afu5g14340	-1.63683	3.29257	-6.50655	0.000148413	0.00372379	1.31754	Has domain(s) with predicted oxidoreductase activity and role in metabolic process
Afu7g07130	Afu7g07130	1.38331	3.96618	6.59327	0.000134966	0.00344686	1.3097	protein of unknown function
Afu5g03930	Afu5g03930	-2.00409	2.88297	-6.44343	0.000159126	0.00391685	1.30363	Ortholog(s) have Golgi apparatus localization
Afu3g14920	Afu3g14920	-1.19303	6.80757	-6.78575	0.000109658	0.00307386	1.30025	Ortholog(s) have histone methyltransferase activity (H3-K9 specific) activity
Afu6g00560	Afu6g00560	-5.39374	-1.53419	-6.80288	0.000107672	0.00304928	1.29927	Ortholog of A. nidulans FGSC A4 : AN3529, AN4144, AN8311, AN9211, AN4846 and A. fumigatus Af293 : Afu1g17260, Afu4g07950, Afu4g09380, Afu6g12140, Afu8g01900
Afu1g00660	Afu1g00660	3.35189	0.310248	6.37492	0.000171721	0.00410456	1.29584	Ortholog of A. oryzae RIB40 : AO090010000303 and Aspergillus carbonarius ITEM 5010 : Acar5010_133580
Afu8g05850	Afu8g05850	-3.42507	0.0492718	-6.42856	0.000161771	0.00395487	1.28766	Has domain(s) with predicted oxidoreductase activity and role in oxidation-reduction process
Afu6g06660	Afu6g06660	-3.76294	-0.0340251	-6.4478	0.000158357	0.00391602	1.27908	beta-galactosidase C, putative
Afu3g11800	Afu3g11800	-2.37679	1.8776	-6.33984	0.000178592	0.00423342	1.27372	Ortholog of A. nidulans FGSC A4 : AN6763, Neosartorya fischeri NRRL 181 : NFIA_065520, Aspergillus fumigatus A1163 : AFUB_037380 and Aspergillus clavatus NRRL 1 : ACLA_039690
Afu7g00440	Afu7g00440	-3.13128	1.676	-6.32307	0.000181982	0.00429008	1.27108	Ortholog of A. nidulans FGSC A4 : AN8726, A. fumigatus Af293 : Afu8g06090, Afu8g06580 and A. niger CBS 513.88 : An02g08340, An02g09540, An03g00430
Afu4g14800	Afu4g14800	-5.86024	-2.89128	-6.8495	0.000102465	0.00299065	1.26795	Putative short chain dehydrogenase
Afu6g14350	Afu6g14350	-2.11023	2.28523	-6.34402	0.000177758	0.00423342	1.24783	Transcript up-regulated in conidia exposed to neutrophils
Afu3g08630	Afu3g08630	1.15022	7.24699	6.75113	0.000113795	0.00309267	1.22821	Multiprotein-bridging factor 1, putative
Afu1g02770	Afu1g02770	-2.44168	1.7435	-6.29029	0.000188816	0.00441248	1.22611	Ortholog of A. nidulans FGSC A4 : AN0301, A. niger CBS 513.88 : An01g05370, A. oryzae RIB40 : AO090005000817, Aspergillus wentii : Aspwe1_0169626 and Aspergillus sydowii : Aspsy1_0144698
Afu2g01250	Afu2g01250	-3.61216	1.12972	-6.27583	0.000191918	0.00445094	1.21403	Putative serine peptidase
Afu8g05970	Afu8g05970	1.16961	6.74352	6.71542	0.000118243	0.00315107	1.19701	Ortholog of A. nidulans FGSC A4 : AN5283, AN2708, AN1572, AN7419, A. fumigatus Af293 : Afu6g14000, A. niger CBS 513.88 : An07g02380, An08g07270 and A. oryzae RIB40 : AO090026000716, AO090005000543
Afu8g00740	Afu8g00740	-3.2221	0.623734	-6.27144	0.000192872	0.00446102	1.19339	Has domain(s) with predicted electron carrier activity, heme binding, iron ion binding, oxidoreductase activity, acting on paired donors, with incorporation or reduction of molecular oxygen activity and role in oxidation-reduction process
Afu6g12080	Afu6g12080	-3.9802	-0.449113	-6.44242	0.000159303	0.00391685	1.19261	Nonribosomal peptide synthetase 12
Afu3g03270	Afu3g03270	-5.17723	-2.43121	-6.72658	0.000116833	0.0031335	1.18468	Has domain(s) with predicted catalytic activity and role in metabolic process
Afu8g04620	Afu8g04620	-1.39539	4.44798	-6.51309	0.000147349	0.00370793	1.18315	Ortholog of A. nidulans FGSC A4 : AN1470, A. oryzae RIB40 : AO090023000316, Aspergillus wentii : Aspwe1_0175199, Aspergillus sydowii : Aspsy1_0143191 and Aspergillus terreus NIH2624 : ATET_00086
Afu3g12990	Afu3g12990	-2.11677	1.86538	-6.24409	0.000198928	0.00453991	1.16377	Putative methyltransferase
Afu2g13950	Afu2g13950	-3.45604	0.413832	-6.23537	0.000200904	0.00457283	1.13564	Ortholog of Aspergillus fumigatus A1163 : AFUB_029580
Afu5g14540	Afu5g14540	-5.18631	-2.05465	-6.63054	0.000129603	0.00335989	1.13445	Has domain(s) with predicted substrate-specific transmembrane transporter activity, transmembrane transporter activity, role in transmembrane transport and integral component of membrane, membrane localization
Afu6g12010	Afu6g12010	-5.21824	-3.18833	-6.707	0.00011932	0.00316067	1.11573	Has domain(s) with predicted hydrolase activity, hydrolyzing O-glycosyl compounds activity and role in carbohydrate metabolic process
Afu4g09300	Afu4g09300	1.86193	2.94792	6.31563	0.000183508	0.00430241	1.10727	Has domain(s) with predicted N-acetyltransferase activity
Afu5g10730	Afu5g10730	-1.21303	4.89201	-6.48746	0.000151567	0.00377102	1.10179	Ortholog of A. nidulans FGSC A4 : AN4732, A. niger CBS 513.88 : An14g03950, A. oryzae RIB40 : AO090010000468, Aspergillus wentii : Aspwe1_0439775 and Aspergillus terreus NIH2624 : ATET_07636
Afu5g06070	Afu5g06070	1.00905	7.09968	6.61684	0.000131547	0.00337965	1.0729	ABC multidrug transporter
Afu6g07130	Afu6g07130	1.85021	2.25621	6.20983	0.000206812	0.00465788	1.0609	Has domain(s) with predicted RNA polymerase II transcription factor activity, sequence-specific DNA binding, zinc ion binding activity, role in regulation of transcription, DNA-templated and nucleus localization
Afu3g03260	Afu3g03260	-3.35896	1.17795	-6.1271	0.000227295	0.00494185	1.05911	protein of unknown function
Afu3g01350	Afu3g01350	-1.2574	4.3306	-6.39566	0.000167796	0.00402194	1.05652	Ortholog of A. nidulans FGSC A4 : AN8498, AN5429, AN8310, AN11121 and A. niger CBS 513.88 : An12g08560, An09g02370, An13g02790, An13g02620
Afu2g16580	Afu2g16580	4.12099	-0.479218	6.21253	0.000206177	0.0046558	1.03013	Ortholog of A. nidulans FGSC A4 : AN7083, A. fumigatus Af293 : Afu8g00380/fma-AT, A. niger CBS 513.88 : An03g03810, An15g03730 and A. oryzae RIB40 : AO090003000093, AO090020000720, AO090023000925, AO090012000367
Afu2g02260	Afu2g02260	2.13683	1.525	6.12175	0.000228694	0.00494185	1.02806	Ortholog(s) have siRNA binding activity, role in chromatin silencing at centromere outer repeat region, chromatin silencing by small RNA, conversion of ds siRNA to ss siRNA involved in RNA interference and ARC complex, cytosol localization
Afu1g14660	Afu1g14660	-1.42748	4.98427	-6.40687	0.000165716	0.00398322	1.00206	Secondary metabolism regulator laeA
Afu3g03900	Afu3g03900	-4.31148	-0.56312	-6.26599	0.000194062	0.00446447	0.998955	Has domain(s) with predicted RNA polymerase II transcription factor activity, sequence-specific DNA binding, zinc ion binding activity, role in regulation of transcription, DNA-templated and nucleus localization
Afu4g02960	Afu4g02960	2.21315	1.98099	6.12357	0.000228217	0.00494185	0.996897	Has domain(s) with predicted hydrolase activity and role in nucleotide catabolic process
Afu3g02240	Afu3g02240	1.18744	5.83279	6.48718	0.000151614	0.00377102	0.990749	Has domain(s) with predicted carboxy-lyase activity, catalytic activity, pyridoxal phosphate binding activity and role in carboxylic acid metabolic process, cellular amino acid metabolic process
Afu8g00140	Afu8g00140	-5.0417	-3.28237	-6.55906	0.000140104	0.00355691	0.988347	Has domain(s) with predicted transporter activity, role in transmembrane transport and integral component of membrane, plasma membrane localization
Afu4g10560	Afu4g10560	-3.25177	1.16524	-6.0433	0.000250333	0.00526497	0.967885	Ortholog of Neosartorya fischeri NRRL 181 : NFIA_105510, Aspergillus wentii : Aspwe1_0166738, Aspergillus clavatus NRRL 1 : ACLA_049760 and Aspergillus niger ATCC 1015 : 193527-mRNA
Afu3g08250	Afu3g08250	-1.79751	2.75927	-6.14549	0.000222557	0.00490625	0.963701	Ortholog of A. nidulans FGSC A4 : AN5437, AN2941, A. fumigatus Af293 : Afu6g13630, A. niger CBS 513.88 : An02g11860 and A. oryzae RIB40 : AO090005001453, AO090103000325
Afu3g14880	Afu3g14880	-1.86774	2.74631	-6.14157	0.000223557	0.00490625	0.963243	Predicted oxidoreductase, 2OG-Fe(II) oxygenase family protein
Afu6g00550	Afu6g00550	-2.34544	1.66224	-6.04921	0.000248629	0.00525488	0.958186	Glycosyl transferase family 8 family protein
Afu6g13945	Afu6g13945	-6.17769	-2.74018	-6.4129	0.000164609	0.00397184	0.949137	Cytochrome P450 monooxygenase pyr9
Afu5g14510	Afu5g14510	-4.7108	-0.66721	-6.26638	0.000193977	0.00446447	0.946941	Ortholog of A. niger CBS 513.88 : An06g02470, Aspergillus brasiliensis : Aspbr1_0060254, Neosartorya fischeri NRRL 181 : NFIA_072450 and Aspergillus fumigatus A1163 : AFUB_062190
Afu5g06670	Afu5g06670	1.14383	5.4344	6.41197	0.00016478	0.00397184	0.942143	Ortholog of A. nidulans FGSC A4 : AN2249, A. niger CBS 513.88 : An17g00940, A. oryzae RIB40 : AO090701000204, Aspergillus wentii : Aspwe1_0099978 and Aspergillus sydowii : Aspsy1_0026878
Afu7g06640	Afu7g06640	-2.61491	1.55959	-6.0104	0.000260067	0.00537743	0.923434	protein of unknown function
Afu6g14340	Afu6g14340	-1.48659	6.18969	-6.42303	0.000162766	0.00396788	0.919707	Has domain(s) with predicted UDP-N-acetylmuramate dehydrogenase activity, flavin adenine dinucleotide binding, oxidoreductase activity and role in oxidation-reduction process
Afu8g06850	Afu8g06850	-2.85138	0.732923	-5.99996	0.000263241	0.00542999	0.915526	Ortholog(s) have cytosol, nucleus localization
Afu7g08605	Afu7g08605	-1.05057	5.98874	-6.41641	0.000163968	0.00397184	0.91406	protein of unknown function
Afu4g09770	Afu4g09770	-1.59921	3.17424	-6.14309	0.00022317	0.00490625	0.906199	Velvet factor domain-containing protein
Afu5g00340	Afu5g00340	-4.70512	-1.48949	-6.31853	0.000182913	0.0043002	0.898895	Has domain(s) with predicted ATP binding, ATPase activity, ATPase activity, coupled to transmembrane movement of substances, nucleoside-triphosphatase activity, nucleotide binding activity and role in transmembrane transport
Afu7g02510	Afu7g02510	1.12045	5.13447	6.34042	0.000178477	0.00423342	0.889192	Ortholog of A. nidulans FGSC A4 : AN9070, A. niger CBS 513.88 : An12g00060, A. oryzae RIB40 : AO090038000629, Aspergillus wentii : Aspwe1_0173747 and Aspergillus sydowii : Aspsy1_0136164
Afu7g04800	Afu7g04800	-1.55792	4.42277	-6.2567	0.000196111	0.00449325	0.887103	Rhodopsin-like G-protein coupled receptor
Afu3g02830	Afu3g02830	-2.18733	4.87191	-6.27626	0.000191825	0.00445094	0.879415	Putative ankyrin repeat protein
Afu1g17150	Afu1g17150	-1.83149	2.36705	-6.03632	0.000252364	0.00528179	0.875932	Ortholog(s) have role in maltose catabolic process, positive regulation of cell adhesion involved in single-species biofilm formation and regulation of transcription from RNA polymerase II promoter, more
Afu8g05580	Afu8g05580	1.47296	4.39165	6.25557	0.00019636	0.00449325	0.869418	Putative coenzyme A transferase
Afu7g01670	Afu7g01670	-1.1361	6.72771	-6.41247	0.000164688	0.00397184	0.865922	Ortholog(s) have fungal-type vacuole, mitochondrion localization
Afu4g06060	Afu4g06060	-1.07361	5.45278	-6.33186	0.000180196	0.00425967	0.85924	Ortholog of A. nidulans FGSC A4 : AN4314, A. niger CBS 513.88 : An04g00300, A. oryzae RIB40 : AO090023000990, Aspergillus wentii : Aspwe1_0034783 and Aspergillus sydowii : Aspsy1_0073108
Afu2g17390	Afu2g17390	-2.72401	0.857809	-5.94256	0.000281474	0.00575079	0.855921	Ortholog of Neosartorya fischeri NRRL 181 : NFIA_092800, Aspergillus fumigatus A1163 : AFUB_033060 and Aspergillus terreus NIH2624 : ATET_10166
Afu3g13420	Afu3g13420	-1.30723	4.41009	-6.2176	0.000204994	0.00464131	0.835936	Ortholog of A. nidulans FGSC A4 : AN3165, A. niger CBS 513.88 : An02g09290, A. oryzae RIB40 : AO090012000789, Aspergillus wentii : Aspwe1_0170053 and Aspergillus sydowii : Aspsy1_0087149
Afu3g03695	Afu3g03695	2.55081	2.55254	6.02734	0.000255005	0.00532408	0.829456	protein of unknown function
Afu3g08920	Afu3g08920	-1.53487	3.42403	-6.09627	0.000235489	0.00505182	0.816916	Ortholog of A. nidulans FGSC A4 : AN3021, A. niger CBS 513.88 : An16g02420, A. oryzae RIB40 : AO090005001345, Aspergillus wentii : Aspwe1_0052288 and Aspergillus sydowii : Aspsy1_0147269
Afu6g13920	Afu6g13920	-2.50472	1.34909	-5.90733	0.000293347	0.00590435	0.810378	Nicotinic acid-CoA ligase pyr1
Afu5g03940	Afu5g03940	-1.46264	3.77926	-6.12993	0.00022656	0.00494185	0.810006	Has domain(s) with predicted hydrolase activity
Afu3g14740	Afu3g14740	-5.35002	-1.95351	-6.21899	0.00020467	0.00464131	0.809082	hypothetical protein
Afu5g09800	Afu5g09800	-3.96525	-0.844199	-6.09224	0.000236584	0.00506265	0.805558	Has domain(s) with predicted hydrolase activity and role in metabolic process
Afu2g13500	Afu2g13500	-1.72153	3.27441	-6.03873	0.000251661	0.00527995	0.769833	Ortholog of A. niger CBS 513.88 : An02g05760, A. oryzae RIB40 : AO090026000263, Neosartorya fischeri NRRL 181 : NFIA_088700, Aspergillus wentii : Aspwe1_0045445 and Aspergillus versicolor : Aspve1_0130095
Afu1g17250	Afu1g17250	-3.13055	4.35087	-6.10483	0.000233181	0.00501485	0.764109	Putative hydrophobin
Afu5g13970	Afu5g13970	-2.21736	2.16008	-5.89751	0.000296752	0.00593214	0.746775	Ortholog(s) have role in conidiophore development, hyphal growth, sporocarp development involved in sexual reproduction, syncytium formation by plasma membrane fusion
Afu5g09480	Afu5g09480	-1.49587	4.84508	-6.17482	0.000215221	0.00478449	0.73989	Has domain(s) with predicted ATP binding, ATPase activity, nucleoside-triphosphatase activity, nucleotide binding activity
Afu2g14390	Afu2g14390	-1.17341	4.49313	-6.14766	0.000222004	0.00490625	0.739603	Ortholog of A. nidulans FGSC A4 : AN2405, A. oryzae RIB40 : AO090023000066, Neosartorya fischeri NRRL 181 : NFIA_089560, Aspergillus wentii : Aspwe1_0046658 and Aspergillus versicolor : Aspve1_0025636
Afu4g03240	Afu4g03240	-1.82909	3.40983	-6.01809	0.000257756	0.00535546	0.734124	Putative cell wall galactomannoprotein
Afu1g11500	Afu1g11500	-1.19603	5.17791	-6.19614	0.000210056	0.00470624	0.724632	3-ketosteroid reductase
Afu4g08420	Afu4g08420	-2.65236	0.706237	-5.82018	0.000325135	0.00619782	0.71893	Ortholog of A. nidulans FGSC A4 : AN1718, AN1714, A. fumigatus Af293 : Afu4g08380, A. niger CBS 513.88 : An04g03190, An04g03210 and A. oryzae RIB40 : AO090023000718
Afu7g00970	Afu7g00970	1.85188	2.81983	5.97016	0.000272543	0.00559495	0.713382	Predicted repeat rich glycophosphatidylinositol (GPI)-anchored cell wall protein
Afu2g15900	Afu2g15900	1.3715	4.32386	6.11979	0.000229211	0.00494185	0.711699	Ortholog(s) have role in regulation of cell size and cytoplasm, nucleus localization
Afu3g09670	Afu3g09670	-0.991407	6.80873	-6.28834	0.000189231	0.00441248	0.708969	C6 transcription factor, putative
Afu2g09890	Afu2g09890	-1.70509	2.45259	-5.90454	0.00029431	0.00590435	0.707444	Has domain(s) with predicted DNA binding activity
Afu5g07540	Afu5g07540	-2.29129	1.43048	-5.81675	0.000326461	0.00619782	0.701164	Ortholog(s) have endoplasmic reticulum localization
Afu8g00540	Afu8g00540	-5.09915	-3.26734	-6.18187	0.000213499	0.00475853	0.691984	PKS-NRPS hybrid synthetase psoA
Afu2g13990	Afu2g13990	-2.11646	1.84732	-5.83241	0.000320455	0.00617665	0.690852	Ortholog of A. nidulans FGSC A4 : AN6372, A. niger CBS 513.88 : An02g04970, A. oryzae RIB40 : AO090026000161, Neosartorya fischeri NRRL 181 : NFIA_089190 and Aspergillus wentii : Aspwe1_0176628
Afu3g07310	Afu3g07310	-1.46254	4.17397	-6.06663	0.000243672	0.00517562	0.685494	Ortholog of A. nidulans FGSC A4 : AN12127, A. niger CBS 513.88 : An02g13400, A. oryzae RIB40 : AO090020000191, Aspergillus wentii : Aspwe1_0173528 and Aspergillus sydowii : Aspsy1_0043134, Aspsy1_0833750
Afu5g13800	Afu5g13800	1.80382	4.16219	6.07954	0.00024007	0.00512448	0.684419	Has domain(s) with predicted FMN binding, oxidoreductase activity and role in oxidation-reduction process
Afu7g01750	Afu7g01750	-2.13896	3.12869	-5.90448	0.00029433	0.00590435	0.642481	Ortholog of A. nidulans FGSC A4 : AN1239, A. niger CBS 513.88 : An12g00960, A. oryzae RIB40 : AO090120000009, Aspergillus wentii : Aspwe1_0045721 and Aspergillus sydowii : Aspsy1_0085157
Afu4g08710	Afu4g08710	-2.17129	3.9568	-5.98296	0.000268503	0.00552525	0.635358	Putative short chain dehydrogenase
Afu1g01960	Afu1g01960	-1.29592	4.00248	-6.0111	0.000259856	0.00537743	0.634403	Has domain(s) with predicted RNA polymerase II transcription factor activity, sequence-specific DNA binding, transcription factor activity, sequence-specific DNA binding, zinc ion binding activity
Afu1g00680	Afu1g00680	3.07204	-0.314021	5.76338	0.000347872	0.00648286	0.62067	protein of unknown function
Afu1g02090	Afu1g02090	0.943812	6.22421	6.19865	0.000209458	0.00470512	0.607621	Has domain(s) with predicted oxidoreductase activity, transferase activity, transferring acyl groups other than amino-acyl groups, zinc ion binding activity and role in oxidation-reduction process
Afu3g12430	Afu3g12430	-0.958227	6.07478	-6.16862	0.000216749	0.00480601	0.60536	Putative guanine nucleotide exchange factor
Afu6g09300	Afu6g09300	-1.147	5.07659	-6.07564	0.000241153	0.00513483	0.586739	Has domain(s) with predicted DNA binding activity and role in DNA integration, DNA recombination
Afu2g15430	Afu2g15430	-1.62898	3.36373	-5.89407	0.000297955	0.00593214	0.582423	Sorbitol/xylulose reductase
Afu5g08470	Afu5g08470	-1.15709	5.03792	-6.06212	0.000244944	0.00518979	0.574439	Putative AMP-binding enzyme
Afu2g01310	Afu2g01310	-1.94495	2.6498	-5.80268	0.000331964	0.00626062	0.570191	Ortholog of A. nidulans FGSC A4 : AN10993, A. niger CBS 513.88 : An03g05110, A. oryzae RIB40 : AO090701000405, Neosartorya fischeri NRRL 181 : NFIA_033610 and Aspergillus wentii : Aspwe1_0173185
Afu3g01150	Afu3g01150	-4.39742	-2.02109	-5.96417	0.000274453	0.00562072	0.5622	Putative GPI-anchored cell wall protein
Afu6g04820	Afu6g04820	-1.226	4.72147	-6.02282	0.000256346	0.0053391	0.561222	Aminodeoxychorismate synthase, putative
Afu7g08340	Afu7g08340	1.11088	7.96137	6.1838	0.000213029	0.00475853	0.560566	Alkaline protease
Afu2g05140	Afu2g05140	-3.83209	-0.239143	-5.74767	0.000354464	0.00652715	0.558464	Ortholog of Neosartorya fischeri NRRL 181 : NFIA_081880, Aspergillus fumigatus A1163 : AFUB_022170 and Aspergillus clavatus NRRL 1 : ACLA_089490
Afu1g01370	Afu1g01370	-4.39613	-0.767402	-5.83447	0.000319673	0.00617665	0.557405	Predicted glutathione S transferase
Afu2g00450	Afu2g00450	4.43375	-0.806245	5.78059	0.000340806	0.00637137	0.553185	Putative hexokinase
Afu1g01730	Afu1g01730	-1.55824	3.39477	-5.87352	0.000305258	0.00604428	0.5479	Has domain(s) with predicted catalytic activity
Afu5g07330	Afu5g07330	-2.15432	1.34739	-5.67327	0.000387589	0.00705011	0.534413	Putative carboxypeptidase S1
Afu3g07140	Afu3g07140	-1.35377	3.50358	-5.87229	0.000305701	0.00604428	0.526501	Upstream activator of conidiation
Afu1g17140	Afu1g17140	-1.53394	3.35894	-5.84737	0.000314832	0.00615393	0.52021	Ortholog(s) have cytosol, nucleus localization
Afu5g10540	Afu5g10540	-0.938712	6.60314	-6.12584	0.000227624	0.00494185	0.518421	Ortholog(s) have 1,4-alpha-glucan branching enzyme activity, role in glycogen biosynthetic process and cytoplasm localization
Afu1g01610	Afu1g01610	-2.94658	0.670693	-5.6427	0.000402169	0.00717467	0.518117	Transcript up-regulated in conidia exposed to neutrophils
Afu6g00510	Afu6g00510	-1.38443	3.70366	-5.88452	0.000301324	0.00598532	0.517982	Has domain(s) with predicted oxidoreductase activity, transferase activity, transferring acyl groups other than amino-acyl groups, zinc ion binding activity and role in oxidation-reduction process
Afu3g05780	Afu3g05780	-1.65883	2.63458	-5.7624	0.000348281	0.00648286	0.512465	GATA transcription factor LreA, putative
Afu7g08350	Afu7g08350	1.02882	6.6091	6.13732	0.000224648	0.00491761	0.510813	Has domain(s) with predicted hydrolase activity
Afu4g14085	Afu4g14085	-1.63774	2.58154	-5.75231	0.000352503	0.00652715	0.505701	Ortholog of A. nidulans FGSC A4 : AN8367, A. niger CBS 513.88 : An12g10420, Neosartorya fischeri NRRL 181 : NFIA_102230 and Aspergillus zonatus : Aspzo1_0100142
Afu5g13180	Afu5g13180	-3.0245	6.57124	-6.04655	0.000249393	0.00525808	0.502049	Putative agmatinase, phoB-regulated
Afu3g00640	Afu3g00640	-4.56217	-2.73531	-5.92111	0.00028864	0.00586923	0.489376	Protein of unknown function identified by mass spectrometry
Afu6g08650	Afu6g08650	-1.9909	2.19576	-5.68707	0.000381201	0.00695975	0.482717	Ortholog of A. nidulans FGSC A4 : AN12388, Aspergillus flavus NRRL 3357 : AFL2T_09170, Neosartorya fischeri NRRL 181 : NFIA_054300 and Aspergillus versicolor : Aspve1_0083813
Afu7g06260	Afu7g06260	-5.40675	-1.1403	-5.81883	0.000325656	0.00619782	0.481479	Ortholog(s) have intracellular localization
Afu6g09090	Afu6g09090	1.34143	3.62947	5.86358	0.000308857	0.00609265	0.47318	Ortholog of A. nidulans FGSC A4 : AN8402, A. oryzae RIB40 : AO090010000632, Neosartorya fischeri NRRL 181 : NFIA_054750, Aspergillus wentii : Aspwe1_0032492 and Aspergillus versicolor : Aspve1_0056791
Afu2g04490	Afu2g04490	-1.54839	2.80706	-5.74905	0.00035388	0.00652715	0.470385	Has domain(s) with predicted NAD binding, oxidoreductase activity, acting on the CH-OH group of donors, NAD or NADP as acceptor activity and role in oxidation-reduction process
Afu3g00830	Afu3g00830	-3.31692	-0.473335	-5.65958	0.000394049	0.00707392	0.464873	Has domain(s) with predicted catalytic activity and role in nucleoside metabolic process
Afu3g00720	Afu3g00720	-2.61967	0.449187	-5.59317	0.000427078	0.00752517	0.460029	protein of unknown function
Afu7g00460	Afu7g00460	1.45808	2.70612	5.75169	0.000352767	0.00652715	0.450531	Ortholog of A. nidulans FGSC A4 : AN10483, AN2809, AN2115, AN0033, AN12460, A. fumigatus Af293 : Afu2g00940, Afu2g16560, Afu3g15340, Afu7g06360 and A. niger CBS 513.88 : An14g02830, An16g00830
Afu3g13496	Afu3g13496	-2.08102	1.66346	-5.61549	0.000415653	0.00736925	0.445015	Ortholog of Neosartorya fischeri NRRL 181 : NFIA_063840, Aspergillus versicolor : Aspve1_0032192, Aspergillus fumigatus A1163 : AFUB_035700 and Aspergillus clavatus NRRL 1 : ACLA_041640
Afu4g08380	Afu4g08380	-1.11391	4.53464	-5.90608	0.000293777	0.00590435	0.436329	Ortholog of A. nidulans FGSC A4 : AN1718, AN1714, A. fumigatus Af293 : Afu4g08420, A. niger CBS 513.88 : An04g03190, An04g03210 and A. oryzae RIB40 : AO090023000718
Afu8g00220	Afu8g00220	-4.64829	-3.48229	-5.91317	0.000291341	0.00590435	0.434934	Putative cytochrome P450
Afu6g06560	Afu6g06560	-1.50292	3.01469	-5.73954	0.000357929	0.00657684	0.43127	Ortholog(s) have plasma membrane localization
Afu1g16564	Afu1g16564	1.75879	2.06128	5.66529	0.000391339	0.00706964	0.430371	Ortholog of A. nidulans FGSC A4 : AN11896, Neosartorya fischeri NRRL 181 : NFIA_008860, Aspergillus versicolor : Aspve1_0275963 and Aspergillus clavatus NRRL 1 : ACLA_019010
Afu1g17400	Afu1g17400	-3.48861	-0.0232821	-5.58065	0.000433638	0.00759398	0.413873	Has domain(s) with predicted serine-type peptidase activity and role in proteolysis
Afu3g00790	Afu3g00790	-4.15432	-0.0350457	-5.5898	0.000428834	0.00754063	0.411502	Has domain(s) with predicted methylaspartate ammonia-lyase activity
Afu2g16830	Afu2g16830	1.84724	1.76829	5.61976	0.000413506	0.00734637	0.408909	Ortholog(s) have extracellular region localization
Afu6g01830	Afu6g01830	2.28017	0.8174	5.55542	0.000447195	0.00773666	0.407806	Ortholog of A. nidulans FGSC A4 : AN3236, A. niger CBS 513.88 : An15g05200, An18g00820, A. oryzae RIB40 : AO090701000575, AO090010000617 and Aspergillus wentii : Aspwe1_0063264, Aspwe1_0148166
Afu1g01180	Afu1g01180	-2.56557	2.7922	-5.66168	0.000393047	0.00707346	0.403075	Ortholog(s) have extracellular region localization
Afu4g10110	Afu4g10110	-1.37459	3.89155	-5.80819	0.000329798	0.00623347	0.39843	Putative homeobox transcription factor
Afu1g04430	Afu1g04430	-1.61164	4.20149	-5.83566	0.000319224	0.00617665	0.398353	Ortholog of A. nidulans FGSC A4 : AN10090, A. oryzae RIB40 : AO090003000908, Neosartorya fischeri NRRL 181 : NFIA_020340, Aspergillus wentii : Aspwe1_0169406 and Aspergillus clavatus NRRL 1 : ACLA_030470
Afu7g06780	Afu7g06780	-5.42793	-1.94992	-5.74908	0.000353869	0.00652715	0.392297	Has domain(s) with predicted oxidoreductase activity and role in oxidation-reduction process
Afu3g14960	Afu3g14960	-4.61687	-3.49264	-5.85673	0.000311366	0.00611402	0.384985	Ortholog(s) have carboxylic ester hydrolase activity
Afu5g01300	Afu5g01300	-4.61794	-2.71253	-5.796	0.000334611	0.0062967	0.381622	Ortholog of Neosartorya fischeri NRRL 181 : NFIA_040820, Aspergillus fumigatus A1163 : AFUB_049800 and Aspergillus clavatus NRRL 1 : ACLA_003970
Afu2g15490	Afu2g15490	-1.58991	4.24291	-5.81674	0.000326467	0.00619782	0.371694	Ortholog(s) have intracellular localization
Afu1g16635	Afu1g16635	-1.69352	2.94895	-5.67049	0.000388893	0.00705517	0.361543	Has domain(s) with predicted protein disulfide oxidoreductase activity
Afu6g04360	Afu6g04360	1.33605	3.85131	5.78272	0.000339943	0.0063691	0.346341	Putative ABC transporter
Afu5g09810	Afu5g09810	-2.23575	1.29515	-5.51058	0.000472441	0.00810802	0.344299	Ortholog of A. nidulans FGSC A4 : AN8523, A. niger CBS 513.88 : An13g02380, Aspergillus wentii : Aspwe1_0170432 and Aspergillus sydowii : Aspsy1_0049687
Afu2g14655	Afu2g14655	-4.07095	-1.22863	-5.66137	0.000393199	0.00707346	0.344144	protein of unknown function
Afu1g02290	Afu1g02290	-1.57567	10.4424	-5.904	0.000294495	0.00590435	0.342844	protein of unknown function
Afu1g15520	Afu1g15520	1.20259	5.14984	5.89583	0.00029734	0.00593214	0.342765	Ortholog(s) have allophanate hydrolase activity, urea carboxylase activity, role in cellular response to alkaline pH, nitrogen utilization, pathogenesis, urea catabolic process and cytoplasm localization
Afu4g08630	Afu4g08630	-2.18582	1.10609	-5.49713	0.000480314	0.00817772	0.336686	Putative phytase
Afu3g07380	Afu3g07380	-3.49783	0.303321	-5.49343	0.000482504	0.00819875	0.334272	Ortholog(s) have dextrin alpha-glucosidase activity, maltose alpha-glucosidase activity, starch alpha-glucosidase activity, sucrose alpha-glucosidase activity, role in maltose metabolic process and cytosol, nucleus localization
Afu4g14180	Afu4g14180	-2.60592	0.755539	-5.47816	0.000491663	0.00830505	0.327801	Ortholog of Neosartorya fischeri NRRL 181 : NFIA_102120 and Aspergillus clavatus NRRL 1 : ACLA_053090
Afu1g01900	Afu1g01900	1.3115	4.82796	5.83835	0.000318208	0.00617665	0.307421	Has domain(s) with predicted hydrolase activity
Afu8g06090	Afu8g06090	-5.94155	-0.130385	-5.57607	0.000436063	0.0076054	0.304754	Ortholog of A. nidulans FGSC A4 : AN8726, A. fumigatus Af293 : Afu7g00440, Afu8g06580 and A. niger CBS 513.88 : An02g08340, An02g09540, An03g00430
Afu4g06160	Afu4g06160	0.973957	8.7908	5.93705	0.000283295	0.00577424	0.288811	Branched-chain-amino-acid transaminase
Afu1g12560	Afu1g12560	1.39988	5.00596	5.829	0.000321753	0.00617665	0.276243	Putative endo-1,4-beta-glucanase
Afu3g01155	Afu3g01155	-3.5841	0.197255	-5.42671	0.000523938	0.00867936	0.253693	Has domain(s) with predicted DNA binding, zinc ion binding activity, role in transcription, DNA-templated and nucleus localization
Afu6g02940	Afu6g02940	-0.998975	5.33597	-5.82984	0.000321433	0.00617665	0.250649	Ortholog of A. nidulans FGSC A4 : AN8765, A. niger CBS 513.88 : An12g07540, A. oryzae RIB40 : AO090026000788, Aspergillus wentii : Aspwe1_0148382 and Aspergillus sydowii : Aspsy1_0060048
Afu4g14810	Afu4g14810	-4.88208	-0.837815	-5.5247	0.000464328	0.00800079	0.230427	Putative cytochrome P450 monooxygenase
Afu4g11250	Afu4g11250	-1.64454	4.16375	-5.69338	0.000378316	0.00692181	0.227207	Putative carbonic anhydrase
Afu1g14810	Afu1g14810	-1.11585	5.061	-5.78428	0.00033931	0.0063691	0.223972	Ortholog(s) have role in ascospore formation, cell septum assembly, conidium formation, hyphal growth, response to fungicide, response to salt stress, sporocarp development involved in sexual reproduction
Afu3g14020	Afu3g14020	-1.0296	5.5538	-5.82272	0.000324158	0.00619782	0.221419	Ortholog of A. nidulans FGSC A4 : AN2492, A. niger CBS 513.88 : An09g04620, A. oryzae RIB40 : AO090012000726, Aspergillus wentii : Aspwe1_0108589 and Aspergillus sydowii : Aspsy1_0148218
Afu6g10280	Afu6g10280	1.36152	5.89039	5.85403	0.000312362	0.00611958	0.212547	Ortholog of A. nidulans FGSC A4 : AN7192, A. niger CBS 513.88 : An11g01180, A. oryzae RIB40 : AO090023000278, Aspergillus wentii : Aspwe1_0176873 and Aspergillus sydowii : Aspsy1_0075173
Afu8g00100	Afu8g00100	-3.29839	-0.0944464	-5.38763	0.000549994	0.00890621	0.203793	Has domain(s) with predicted ATP binding, aminoacyl-tRNA ligase activity, role in tRNA aminoacylation for protein translation and cytoplasm localization
Afu8g01530	Afu8g01530	2.43621	2.94796	5.5567	0.000446496	0.00773666	0.198564	Ortholog(s) have mitochondrion localization
Afu4g08560	Afu4g08560	-1.52633	2.62921	-5.5125	0.000471328	0.00810515	0.194339	Ortholog of A. nidulans FGSC A4 : AN1693, A. niger CBS 513.88 : An04g03340, A. oryzae RIB40 : AO090023000705, Aspergillus wentii : Aspwe1_0099990 and Aspergillus sydowii : Aspsy1_0286711
Afu1g11060	Afu1g11060	-1.18512	4.07615	-5.66749	0.000390302	0.00706578	0.192615	Ortholog of A. nidulans FGSC A4 : AN1173, A. niger CBS 513.88 : An08g03320, Aspergillus wentii : Aspwe1_0024838, Aspergillus sydowii : Aspsy1_0038077 and Aspergillus terreus NIH2624 : ATET_00305
Afu5g14680	Afu5g14680	-1.80687	6.06881	-5.80968	0.000329215	0.00623347	0.188296	Protein with Yap1-dependent induction in response to hydrogen peroxide
Afu1g15290	Afu1g15290	1.89442	1.86729	5.44716	0.000510843	0.00854491	0.184674	Ortholog of A. nidulans FGSC A4 : AN6924, AN5943, AN8512, AN8548, AN0857, AN8661, AN4642 and A. fumigatus Af293 : Afu3g00850, Afu4g08850, Afu7g00920
Afu2g17300	Afu2g17300	-2.89834	-0.0572573	-5.35118	0.00057558	0.00919573	0.168195	Predicted glutathione S transferase
Afu2g11370	Afu2g11370	-3.37029	-0.56228	-5.3875	0.000550087	0.00890621	0.167604	Ortholog of A. nidulans FGSC A4 : AN5876, AN2876, A. fumigatus Af293 : Afu3g11770, Aspergillus wentii : Aspwe1_0653753 and Aspergillus sydowii : Aspsy1_0146596, Aspsy1_1176317
Afu3g07990	Afu3g07990	2.68258	0.174314	5.32971	0.00059125	0.00929216	0.15551	Ortholog(s) have role in cellular response to pH, gamma-aminobutyric acid transport
Afu4g00610	Afu4g00610	-1.27065	7.29903	-5.84315	0.000316405	0.00617062	0.148541	Putative aryl-alcohol dehydrogenase
Afu4g14090	Afu4g14090	-1.44204	4.53133	-5.67284	0.000387793	0.00705011	0.147109	UDP-glucose 4-epimerase, putative
Afu6g11620	Afu6g11620	0.860045	7.46926	5.85698	0.000311275	0.00611402	0.144772	Formyltetrahydrofolate deformylase
Afu5g04260	Afu5g04260	-0.965545	7.15145	-5.84078	0.000317294	0.00617393	0.140871	Putative amino acid permease
Afu4g07280	Afu4g07280	-1.77143	2.79367	-5.47062	0.000496252	0.00833335	0.133164	cAMP-mediated signaling protein
Afu7g05130	Afu7g05130	-2.89231	0.31881	-5.30399	0.000610643	0.00956192	0.124236	Putative O-methyltransferase
Afu8g07100	Afu8g07100	2.22406	2.37473	5.43656	0.000517586	0.00862409	0.117598	Ortholog of Neosartorya fischeri NRRL 181 : NFIA_099880, Aspergillus fumigatus A1163 : AFUB_080700, Aspergillus clavatus NRRL 1 : ACLA_060270 and Aspergillus terreus NIH2624 : ATET_07953
Afu7g06160	Afu7g06160	-2.13228	3.17265	-5.48932	0.000484949	0.00822053	0.116804	Ortholog of Aspergillus fumigatus A1163 : AFUB_091740
Afu8g05910	Afu8g05910	4.50964	-1.60937	5.45274	0.000507329	0.00850272	0.100219	Pectate lyase E, putative
Afu4g03730	Afu4g03730	-2.57411	2.52258	-5.38862	0.000549321	0.00890621	0.0897796	Ortholog of A. nidulans FGSC A4 : AN7139, A. niger CBS 513.88 : An14g01430, A. oryzae RIB40 : AO090011000309, Aspergillus wentii : Aspwe1_0030342 and Aspergillus sydowii : Aspsy1_0034590
Afu1g01360	Afu1g01360	-1.75942	2.02736	-5.36326	0.000566961	0.00911066	0.086727	Ortholog of A. nidulans FGSC A4 : AN3872, AN5090, A. niger CBS 513.88 : An18g00390, Aspergillus wentii : Aspwe1_0037446, Aspergillus sydowii : Aspsy1_0121091 and Aspergillus terreus NIH2624 : ATET_06529
Afu6g00360	Afu6g00360	-1.33879	3.93044	-5.56241	0.000443394	0.00771758	0.0800154	Ortholog of A. nidulans FGSC A4 : AN5387, A. niger CBS 513.88 : An13g01480, An02g11060, An18g00050 and A. oryzae RIB40 : AO090023000455, AO090003001393, AO090001000640
Afu6g10810	Afu6g10810	-1.72663	2.07318	-5.34836	0.000577613	0.00919573	0.0627624	Has domain(s) with predicted homogentisate 1,2-dioxygenase activity and role in L-phenylalanine catabolic process, oxidation-reduction process, tyrosine metabolic process
Afu1g04750	Afu1g04750	-1.93775	1.54877	-5.30102	0.000612928	0.00958022	0.0614744	Putative G1/S cyclin
Afu7g01730	Afu7g01730	-3.82181	0.0696801	-5.2628	0.00064315	0.00989045	0.0599568	Phosphatidylserine decarboxylase family protein
Afu1g00530	Afu1g00530	1.24047	4.31979	5.59739	0.000424892	0.00750205	0.0565488	Thermoresistant gluconokinase family protein
Afu8g04920	Afu8g04920	2.29201	0.656535	5.25699	0.000647885	0.00993687	0.055483	LEA domain protein
Afu6g13830	Afu6g13830	-5.54483	-0.288269	-5.33091	0.000590361	0.00929216	0.0536654	Has domain(s) with predicted oxidoreductase activity and role in metabolic process
Afu2g03130	Afu2g03130	2.0916	0.936887	5.27001	0.000637326	0.00985942	0.0533509	Ortholog of A. nidulans FGSC A4 : AN10566, A. niger CBS 513.88 : An07g07550, Neosartorya fischeri NRRL 181 : NFIA_035480, Aspergillus wentii : Aspwe1_0183505 and Aspergillus clavatus NRRL 1 : ACLA_091430
Afu3g12600	Afu3g12600	-2.12751	1.55831	-5.29022	0.000621307	0.00967593	0.0526529	Has domain(s) with predicted catalytic activity, hydrolase activity, hydrolyzing O-glycosyl compounds activity and role in carbohydrate metabolic process
Afu6g06730	Afu6g06730	-1.97834	2.3986	-5.36079	0.000568708	0.00912166	0.0516932	Has domain(s) with predicted role in transmembrane transport and integral component of membrane localization
Afu8g04550	Afu8g04550	2.54007	0.38095	5.23401	0.000666995	0.0100766	0.0387326	Has domain(s) with predicted catalytic activity and role in coenzyme M biosynthetic process
Afu8g00120	Afu8g00120	-4.80418	-1.55034	-5.37107	0.000561462	0.00906203	0.0327249	Ortholog of A. nidulans FGSC A4 : AN3540, AN3539, A. oryzae RIB40 : AO090038000188, AO090026000095 and Neosartorya fischeri NRRL 181 : NFIA_032270
Afu3g13740	Afu3g13740	4.59292	-3.33971	5.49731	0.000480206	0.00817772	0.0327175	Hsp70 family protein
Afu1g16600	Afu1g16600	-2.04938	1.88597	-5.29633	0.000616553	0.00961935	0.0286748	Has domain(s) with predicted RNA binding, ribonuclease T2 activity
Afu2g15730	Afu2g15730	-1.22478	3.68854	-5.4987	0.000479388	0.00817772	0.0266963	Has domain(s) with predicted role in transmembrane transport and integral component of membrane localization
Afu3g06850	Afu3g06850	1.45171	2.85208	5.42787	0.000523183	0.00867936	0.0212759	Has domain(s) with predicted guanyl-nucleotide exchange factor activity, role in small GTPase mediated signal transduction and intracellular localization
Afu4g12510	Afu4g12510	1.456	4.04874	5.53862	0.000456475	0.0078813	0.0127232	Ortholog of A. nidulans FGSC A4 : AN3215, AN7166, AN8609, A. fumigatus Af293 : Afu3g14210, Afu4g03360 and A. niger CBS 513.88 : An09g04200, An14g01840
Afu6g09730	Afu6g09730	-2.82029	-0.170669	-5.19957	0.000696785	0.0102526	-0.00787565	Cytochrome P450 monooxygenase gliF
Afu2g00320	Afu2g00320	-1.55575	3.41423	-5.4294	0.000522196	0.00867936	-0.0130442	putative sterol delta 5,6-desaturase
Afu2g00220	Afu2g00220	0.89307	7.20773	5.7328	0.000360832	0.00661602	-0.014078	Putative aminopeptidase
Afu1g05910	Afu1g05910	-1.47336	3.00273	-5.38825	0.000549572	0.00890621	-0.0153287	Ortholog of Neosartorya fischeri NRRL 181 : NFIA_018810, Aspergillus fumigatus A1163 : AFUB_006300 and Aspergillus clavatus NRRL 1 : ACLA_028690
Afu7g00420	Afu7g00420	-2.21218	1.7061	-5.24494	0.000657833	0.0100188	-0.0162082	Ortholog of A. nidulans FGSC A4 : AN3303, AN3346, AN3348, AN2044, AN8727 and A. fumigatus Af293 : Afu4g10080, Afu8g06100, Afu4g01242
Afu8g00930	Afu8g00930	-4.32389	-3.64076	-5.41296	0.000532948	0.00877778	-0.0332864	Putative chitosanase
Afu5g03520	Afu5g03520	-1.131	6.08109	-5.64836	0.000399427	0.00714059	-0.0446224	Immunoreactive secreted protein
Afu6g09970	Afu6g09970	-2.21079	1.60813	-5.21241	0.00068551	0.0101998	-0.0454276	Has domain(s) with predicted oxidoreductase activity and role in metabolic process
Afu5g07500	Afu5g07500	-2.62093	1.26005	-5.18273	0.000711867	0.0104059	-0.0486453	Putative beta-lactamase family protein
Afu4g10140	Afu4g10140	-3.44417	-0.509106	-5.17695	0.000717131	0.0104059	-0.0594824	Has domain(s) with predicted catalytic activity, glucan 1,4-alpha-glucosidase activity, hydrolase activity, hydrolyzing O-glycosyl compounds, starch binding activity and role in polysaccharide metabolic process
Afu3g01930	Afu3g01930	2.98994	-0.774538	5.16358	0.000729461	0.0104674	-0.06765	Ortholog of A. nidulans FGSC A4 : AN10998, AN10969, A. fumigatus Af293 : Afu2g01150, A. niger CBS 513.88 : An09g03620, An05g01520 and A. oryzae RIB40 : AO090012000323, AO090701000385
Afu8g06630	Afu8g06630	-4.69309	-2.65732	-5.30935	0.000606546	0.00951512	-0.0690274	Has domain(s) with predicted sequence-specific DNA binding, transcription factor activity, sequence-specific DNA binding activity and role in regulation of transcription, DNA-templated
Afu6g03025	Afu6g03025	1.81239	1.4083	5.20658	0.000690603	0.0101998	-0.0711574	Ortholog of A. nidulans FGSC A4 : AN1656, Neosartorya fischeri NRRL 181 : NFIA_049360, Aspergillus wentii : Aspwe1_0175985, Aspergillus versicolor : Aspve1_0037520 and Aspergillus zonatus : Aspzo1_0144926
Afu2g08580	Afu2g08580	0.915164	6.31181	5.6488	0.000399214	0.00714059	-0.091634	Ortholog(s) have glutaminase activity, role in negative regulation of apoptotic process, pyridoxine biosynthetic process and cytoplasm, glutaminase complex localization
Afu4g01120	Afu4g01120	-1.93195	2.72478	-5.28385	0.000626309	0.00973616	-0.0976109	Ortholog of A. nidulans FGSC A4 : AN11048, AN5410, A. fumigatus Af293 : Afu3g01150, A. niger CBS 513.88 : An12g10330, An11g03520, An02g14500 and A. oryzae RIB40 : AO090005000691
Afu2g11040	Afu2g11040	0.988019	6.4047	5.63814	0.000404394	0.00719939	-0.110708	Has domain(s) with predicted ubiquitin-protein transferase activity, role in protein ubiquitination and ubiquitin ligase complex localization
Afu1g16590	Afu1g16590	-2.62111	1.63897	-5.15169	0.000740626	0.0105922	-0.115693	Putative C2H2 transcription factor
Afu2g14540	Afu2g14540	1.19487	5.718	5.58177	0.000433044	0.00759398	-0.122366	Ortholog(s) have cellulase activity and role in glucan catabolic process
Afu6g03360	Afu6g03360	-4.72715	-1.72004	-5.22006	0.000678885	0.0101845	-0.125343	Has domain(s) with predicted oxidoreductase activity, transferase activity, transferring acyl groups other than amino-acyl groups, zinc ion binding activity and role in oxidation-reduction process
Afu3g01480	Afu3g01480	-4.82125	-1.44525	-5.20826	0.000689134	0.0101998	-0.12899	Arylsulfotransferase, putative
Afu8g02100	Afu8g02100	2.34317	0.245614	5.08785	0.000803814	0.0112832	-0.136742	Putative beta-glucosidase
Afu4g09170	Afu4g09170	1.56763	2.51437	5.26525	0.00064117	0.0098777	-0.141082	Has domain(s) with predicted role in anion transport and integral component of membrane localization
Afu8g06700	Afu8g06700	0.910929	5.90577	5.57828	0.000434892	0.00760042	-0.149031	Putative annexin
Afu2g12850	Afu2g12850	-1.84499	2.74592	-5.24848	0.000654893	0.00999935	-0.149407	1,3-beta-glucanosyltransferase gel3, putative
Afu4g01070	Afu4g01070	-4.24847	-2.51376	-5.23142	0.000669183	0.010089	-0.149421	Putative acid phosphatase, phoB-regulated
Afu6g14410	Afu6g14410	-3.23435	-0.253392	-5.07676	0.000815374	0.0113583	-0.159261	Ortholog(s) have cytosol localization
Afu3g12630	Afu3g12630	-1.5235	2.67401	-5.23758	0.000663982	0.0100527	-0.163853	Putative cytochrome b561
Afu3g05740	Afu3g05740	0.949586	6.86377	5.61274	0.000417041	0.00737862	-0.163871	Aldose 1-epimerase
Afu2g05290	Afu2g05290	2.56816	0.206077	5.06297	0.000830004	0.011469	-0.165584	Ortholog of A. nidulans FGSC A4 : AN3976, A. niger CBS 513.88 : An02g11140, Neosartorya fischeri NRRL 181 : NFIA_082050, Aspergillus wentii : Aspwe1_0592927 and Aspergillus versicolor : Aspve1_0080485
Afu2g15950	Afu2g15950	-1.16196	6.3218	-5.55686	0.000446405	0.00773666	-0.179853	Putative extracellular aspartic endopeptidase
Afu2g12640	Afu2g12640	-4.16594	-1.53705	-5.16376	0.000729298	0.0104674	-0.180592	Putative G-protein coupled receptor (GPCR)-like protein
Afu7g07060	Afu7g07060	-3.06283	-0.260202	-5.04888	0.000845246	0.0116235	-0.189099	protein of unknown function
Afu3g11510	Afu3g11510	0.963338	5.36856	5.50174	0.000477596	0.00817772	-0.189979	putative O-acetyltransferase
Afu7g04370	Afu7g04370	-1.16204	3.86274	-5.33987	0.000583779	0.00925954	-0.206071	Ortholog of Aspergillus flavus NRRL 3357 : AFL2T_00145, Aspergillus wentii : Aspwe1_0432150, Aspergillus fumigatus A1163 : AFUB_089910 and Aspergillus zonatus : Aspzo1_1242070
Afu3g08060	Afu3g08060	1.03762	4.25986	5.38933	0.000548834	0.00890621	-0.209342	Ortholog of A. niger CBS 513.88 : An02g11550, A. oryzae RIB40 : AO090005001473, Aspergillus versicolor : Aspve1_0038696 and Aspergillus clavatus NRRL 1 : ACLA_036020
Afu6g02215	Afu6g02215	-1.18132	4.79093	-5.42329	0.00052616	0.0086993	-0.211885	Has domain(s) with predicted integral component of membrane localization
Afu1g02320	Afu1g02320	-4.46965	-3.55467	-5.20701	0.000690228	0.0101998	-0.218443	Ortholog of A. niger CBS 513.88 : An01g05860, A. oryzae RIB40 : AO090005000868, Aspergillus wentii : Aspwe1_0169669, Aspergillus sydowii : Aspsy1_0027907 and Aspergillus terreus NIH2624 : ATET_04861
Afu4g08890	Afu4g08890	2.23835	0.487318	5.01642	0.000881532	0.011988	-0.235199	Has domain(s) with predicted oxidoreductase activity and role in oxidation-reduction process
Afu6g06480	Afu6g06480	-1.28275	3.48198	-5.26759	0.000639275	0.00986622	-0.246192	Ortholog of A. nidulans FGSC A4 : AN5780, A. niger CBS 513.88 : An18g06640, Aspergillus wentii : Aspwe1_0177889, Aspergillus versicolor : Aspve1_0053552 and Aspergillus clavatus NRRL 1 : ACLA_088250
Afu3g12590	Afu3g12590	-2.54767	0.462597	-4.98833	0.000914294	0.0122587	-0.256692	Ortholog(s) have alpha-L-fucosidase activity and role in xyloglucan metabolic process
Afu2g12510	Afu2g12510	-2.48754	0.7278	-4.99479	0.000906646	0.0121942	-0.258826	Ortholog of Aspergillus fumigatus A1163 : AFUB_028170
Afu8g00400	Afu8g00400	-4.34049	-3.64531	-5.1712	0.00072241	0.0104185	-0.263761	Fumagillin biosynthesis methyltransferase
Afu1g02140	Afu1g02140	-0.903461	5.9082	-5.47138	0.000495789	0.00833335	-0.268932	Putative glycogen debranching enzyme
Afu7g06523	Afu7g06523	-4.25054	-2.27473	-5.09519	0.000796253	0.0112011	-0.277818	Ortholog of A. nidulans FGSC A4 : AN9205, AN9209, A. fumigatus Af293 : Afu5g00100, Afu8g01840, A. niger CBS 513.88 : An05g01030, An13g03050, An16g01380 and A. oryzae RIB40 : AO090012000290, AO090011000069
Afu5g00950	Afu5g00950	-4.48809	-2.4146	-5.09523	0.000796219	0.0112011	-0.279098	Has domain(s) with predicted RNA polymerase II transcription factor activity, sequence-specific DNA binding, transcription factor activity, sequence-specific DNA binding, zinc ion binding activity
Afu2g07880	Afu2g07880	-1.21383	4.3912	-5.33479	0.000587498	0.00929216	-0.279461	Has domain(s) with predicted magnesium ion transmembrane transporter activity, role in magnesium ion transport and integral component of membrane localization
Afu4g02930	Afu4g02930	-1.02714	4.51709	-5.34843	0.000577558	0.00919573	-0.280846	Ortholog(s) have role in production of siRNA involved in RNA interference
Afu3g11990	Afu3g11990	-0.895857	5.56902	-5.43802	0.000516647	0.00862409	-0.281721	Ortholog(s) have sequence-specific DNA binding activity
Afu5g12620	Afu5g12620	-1.00619	4.82316	-5.37055	0.000561823	0.00906203	-0.288744	Has domain(s) with predicted metal ion transmembrane transporter activity, role in metal ion transport, transmembrane transport and membrane localization
Afu6g10260	Afu6g10260	0.980446	8.77856	5.48806	0.000485702	0.00822053	-0.290424	Putative aldehyde reductase
Afu8g04310	Afu8g04310	1.00857	5.96844	5.47435	0.000493975	0.00832771	-0.291036	Ortholog of A. nidulans FGSC A4 : AN1443, A. niger CBS 513.88 : An16g08760, A. oryzae RIB40 : AO090103000048, Aspergillus wentii : Aspwe1_0118145 and Aspergillus sydowii : Aspsy1_0028793
Afu3g01430	Afu3g01430	-2.23292	1.54354	-5.00922	0.000889809	0.0120243	-0.301489	Benzodiazepine receptor family protein
Afu2g15380	Afu2g15380	-1.56353	3.35047	-5.19846	0.000697766	0.0102526	-0.308366	Ortholog of Aspergillus fumigatus A1163 : AFUB_031040
Afu4g03200	Afu4g03200	-3.11522	4.29858	-5.24092	0.000661184	0.0100418	-0.318528	Ortholog(s) have extracellular region localization
Afu8g02570	Afu8g02570	-1.47028	2.86595	-5.14059	0.000751209	0.0107257	-0.320054	Putative Baeyer-Villiger monooxygenase (BVMO)
Afu2g14150	Afu2g14150	-1.49765	3.38986	-5.19437	0.000701405	0.0102885	-0.321199	Ortholog(s) have arabinan endo-1,5-alpha-L-arabinosidase activity and role in pectin catabolic process
Afu8g00910	Afu8g00910	-2.60333	0.34174	-4.93384	0.00098169	0.0128413	-0.321594	Ortholog(s) have role in asperfuranone biosynthetic process
Afu3g10830	Afu3g10830	-1.40943	5.4803	-5.38936	0.000548812	0.00890621	-0.324658	Putative glutathione transferase
Afu3g07340	Afu3g07340	-2.88	-0.432856	-4.93461	0.000980697	0.0128413	-0.327442	Ortholog of A. nidulans FGSC A4 : AN4839, A. niger CBS 513.88 : An02g13380, A. oryzae RIB40 : AO090020000189, Aspergillus wentii : Aspwe1_0559530 and Aspergillus sydowii : Aspsy1_0146522
Afu8g00110	Afu8g00110	-2.45892	0.234497	-4.92456	0.000993697	0.0129786	-0.331625	Has domain(s) with predicted oxidoreductase activity, acting on paired donors, with incorporation or reduction of molecular oxygen, 2-oxoglutarate as one donor, and incorporation of one atom each of oxygen into both donors activity
Afu3g02455	Afu3g02455	-4.1314	-2.93539	-5.06604	0.000826721	0.0114421	-0.335736	protein of unknown function
Afu5g12780	Afu5g12780	-1.11068	4.81281	-5.32993	0.000591085	0.00929216	-0.340104	hypothetical protein
Afu6g09910	Afu6g09910	-1.50954	3.37286	-5.17549	0.000718464	0.0104059	-0.343177	Ortholog of A. nidulans FGSC A4 : AN10959, A. niger CBS 513.88 : An11g07960, A. oryzae RIB40 : AO090001000625, Neosartorya fischeri NRRL 181 : NFIA_055640 and Aspergillus wentii : Aspwe1_0062870
Afu2g15000	Afu2g15000	-0.944861	5.21216	-5.35313	0.00057418	0.00919223	-0.356772	Ortholog(s) have stretch-activated, cation-selective, calcium channel activity, role in calcium ion transmembrane transport, cell volume homeostasis, cellular calcium ion homeostasis and perinuclear endoplasmic reticulum localization
Afu3g04130	Afu3g04130	-0.929404	6.09223	-5.40569	0.000537784	0.00884047	-0.371264	Ortholog(s) have glutaminyl-tRNA synthase (glutamine-hydrolyzing) activity and role in endoplasmic reticulum organization, glutaminyl-tRNAGln biosynthesis via transamidation
Afu3g07530	Afu3g07530	-1.01304	4.45764	-5.27472	0.000633553	0.00983096	-0.372195	Ortholog(s) have cell septum, plasma membrane localization
Afu3g14150	Afu3g14150	1.18332	3.1827	5.1602	0.000732622	0.0104952	-0.381129	F-box protein 15
Afu1g15510	Afu1g15510	-1.44896	3.26173	-5.13719	0.000754492	0.0107444	-0.381358	Ortholog of A. nidulans FGSC A4 : AN0888, A. niger CBS 513.88 : An01g13820, A. oryzae RIB40 : AO090005001158, Neosartorya fischeri NRRL 181 : NFIA_009900 and Aspergillus wentii : Aspwe1_0039986
Afu2g10390	Afu2g10390	2.19856	1.59106	4.97874	0.000925788	0.0123549	-0.38179	Ortholog of Aspergillus fumigatus A1163 : AFUB_026200
Afu8g07235	Afu8g07235	-4.08014	-0.326099	-4.89743	0.00102971	0.0132315	-0.384516	Ortholog of A. niger CBS 513.88 : An01g01475, A. oryzae RIB40 : AO090023000051, Neosartorya fischeri NRRL 181 : NFIA_100080, Aspergillus wentii : Aspwe1_0170039 and Aspergillus versicolor : Aspve1_0045698
Afu4g01580	Afu4g01580	1.26193	3.00398	5.13663	0.000755027	0.0107444	-0.387021	Putative ankyrin repeat protein
Afu3g01460	Afu3g01460	-5.11746	-1.66837	-4.96293	0.00094506	0.0125535	-0.387638	Salicylate hydroxylase, putative
Afu1g02450	Afu1g02450	-1.28588	3.00301	-5.11132	0.000779925	0.011029	-0.387778	Ortholog of A. nidulans FGSC A4 : AN11036, A. fumigatus Af293 : Afu4g04140, A. niger CBS 513.88 : An03g00240 and A. oryzae RIB40 : AO090003000331, AO090023000392
Afu6g02770	Afu6g02770	-1.22846	4.11571	-5.22678	0.000673128	0.0101158	-0.388853	Has domain(s) with predicted oxidoreductase activity and role in metabolic process
Afu1g13630	Afu1g13630	-1.5096	3.03771	-5.10433	0.000786957	0.0111067	-0.390996	Has domain(s) with predicted NAD binding, oxidoreductase activity, acting on the CH-OH group of donors, NAD or NADP as acceptor activity and role in oxidation-reduction process
Afu5g15000	Afu5g15000	1.17458	3.80497	5.21183	0.000686011	0.0101998	-0.391387	Putative arsenate reductase
Afu6g04860	Afu6g04860	-0.860734	6.1081	-5.39232	0.000546793	0.00890621	-0.391954	Ortholog(s) have 1-acylglycerol-3-phosphate O-acyltransferase activity, 1-acylglycerophosphocholine O-acyltransferase activity, role in glycerophospholipid biosynthetic process and endoplasmic reticulum, ribosome localization
Afu2g09520	Afu2g09520	1.11347	3.60278	5.19266	0.000702931	0.0102933	-0.393098	Endo-beta-1,4-mannanase F, putative
Afu3g00920	Afu3g00920	1.38715	2.38783	5.06133	0.000831758	0.0114748	-0.397329	Has domain(s) with predicted role in response to stress and integral component of membrane localization
Afu2g03050	Afu2g03050	-1.46726	2.81303	-5.0741	0.000818172	0.0113788	-0.401592	Has domain(s) with predicted sequence-specific DNA binding, transcription factor activity, sequence-specific DNA binding activity and role in regulation of transcription, DNA-templated
Afu6g03510	Afu6g03510	-2.25523	1.83901	-4.95013	0.000960988	0.0127061	-0.403644	Putative flavin containing polyamine oxidase
Afu5g14000	Afu5g14000	1.38047	5.50048	5.3461	0.000579248	0.00920469	-0.406834	Has domain(s) with predicted oxidoreductase activity and role in metabolic process
Afu6g09200	Afu6g09200	1.08763	3.92665	5.20832	0.000689076	0.0101998	-0.411514	Has domain(s) with predicted FMN binding, oxidoreductase activity and role in oxidation-reduction process
Afu2g04190	Afu2g04190	1.01959	8.03682	5.42175	0.000527169	0.0086993	-0.411988	Has domain(s) with predicted nucleic acid binding, zinc ion binding activity
Afu8g06990	Afu8g06990	-1.92819	1.42791	-4.92043	0.000999091	0.0130094	-0.413426	Ortholog of A. nidulans FGSC A4 : AN2364, A. fumigatus Af293 : Afu4g14020, Neosartorya fischeri NRRL 181 : NFIA_099740 and Aspergillus versicolor : Aspve1_0043947
Afu3g09690	Afu3g09690	1.5317	3.07547	5.11854	0.000772738	0.0109601	-0.41532	Invasin calA
Afu2g12810	Afu2g12810	-3.27341	-0.840634	-4.87227	0.00106437	0.013531	-0.427125	Ortholog of Aspergillus fumigatus A1163 : AFUB_028440
Afu8g00390	Afu8g00390	-4.79003	-3.43331	-4.98201	0.000921847	0.0123407	-0.430285	Fumagillin biosynthesis methyltransferase
Afu7g01710	Afu7g01710	-1.58985	2.00073	-4.96166	0.000946628	0.0125549	-0.435564	Ortholog(s) have extracellular region localization
Afu2g05400	Afu2g05400	-1.22685	4.02361	-5.17902	0.00071524	0.0104059	-0.439309	Ortholog(s) have hydrolase activity, hydrolyzing O-glycosyl compounds activity and role in xyloglucan metabolic process
Afu2g04560	Afu2g04560	-2.12702	1.41553	-4.89525	0.00103266	0.0132455	-0.442662	Has domain(s) with predicted oxidoreductase activity and role in metabolic process
Afu4g11012	Afu4g11012	-0.809213	7.40629	-5.39599	0.000544305	0.00890621	-0.444673	Ortholog(s) have role in regulation of mitotic sister chromatid segregation and cytosol, nuclear pericentric heterochromatin localization
Afu8g01100	Afu8g01100	-5.18458	-0.556053	-4.87039	0.00106702	0.0135445	-0.45182	Has domain(s) with predicted alpha-galactosidase activity, catalytic activity, hydrolase activity, hydrolyzing O-glycosyl compounds activity and role in carbohydrate metabolic process
Afu4g00760	Afu4g00760	1.30099	2.62514	5.0368	0.000858555	0.0117127	-0.466	Ortholog of A. nidulans FGSC A4 : AN6409, A. oryzae RIB40 : AO090020000610, Aspergillus flavus NRRL 3357 : AFL2T_10736 and Neosartorya fischeri NRRL 181 : NFIA_044890
Afu7g01600	Afu7g01600	-0.791351	6.70363	-5.36506	0.000565687	0.00910724	-0.46737	Ortholog of A. nidulans FGSC A4 : AN11181, A. niger CBS 513.88 : An12g01100, A. oryzae RIB40 : AO090038000529, Neosartorya fischeri NRRL 181 : NFIA_114300 and Aspergillus clavatus NRRL 1 : ACLA_065970
Afu4g01040	Afu4g01040	3.77377	-2.22363	4.93789	0.000976491	0.0128123	-0.470073	Has domain(s) with predicted oxidoreductase activity and role in metabolic process
Afu4g03480	Afu4g03480	-3.14743	-0.542235	-4.81872	0.00114245	0.0143115	-0.471083	Ortholog of Aspergillus fumigatus A1163 : AFUB_099570
Afu4g01230	Afu4g01230	-4.51845	-1.98226	-4.8972	0.00103003	0.0132315	-0.472732	Ortholog of A. nidulans FGSC A4 : AN3304, AN2043, A. fumigatus Af293 : Afu4g10090 and A. niger CBS 513.88 : An03g00230, An04g06970, An16g01920, An13g01860, An05g01440
Afu7g06830	Afu7g06830	-2.22455	1.75919	-4.89817	0.00102871	0.0132315	-0.473285	Ortholog(s) have COPI-coated vesicle, clathrin-coated vesicle localization
Afu5g06860	Afu5g06860	-1.52916	2.17171	-4.94748	0.000964332	0.0127307	-0.479349	Ortholog of Aspergillus fumigatus A1163 : AFUB_054420
Afu6g11840	Afu6g11840	-0.951213	6.23388	-5.33205	0.000589517	0.00929216	-0.479447	Ortholog(s) have role in calcium ion import and plasma membrane localization
Afu6g13346	Afu6g13346	-1.27591	3.32265	-5.07038	0.000822106	0.0113966	-0.488993	Ortholog(s) have role in syncytium formation by plasma membrane fusion
Afu5g06230	Afu5g06230	-2.98912	2.85308	-4.95148	0.000959299	0.0127033	-0.496101	Putative GABA permease
Afu2g08350	Afu2g08350	-2.43183	4.83986	-5.17475	0.000719142	0.0104059	-0.512917	Ortholog(s) have Golgi apparatus, cell division site, cell tip, endoplasmic reticulum localization
Afu6g06470	Afu6g06470	1.0617	5.62344	5.26957	0.000637686	0.00985942	-0.527187	Putative integral plasma membrane heat shock protein
Afu7g08237	Afu7g08237	1.41729	2.66482	4.99092	0.000911214	0.0122365	-0.531573	protein of unknown function
Afu3g00740	Afu3g00740	-1.23714	4.12895	-5.11108	0.000780168	0.011029	-0.544796	Ortholog(s) have cytoplasm, nucleus localization
Afu3g13080	Afu3g13080	1.22873	5.66002	5.25626	0.000648484	0.00993687	-0.547435	Transcript up-regulated in conidia exposed to neutrophils
Afu5g14300	Afu5g14300	2.60521	-0.560224	4.74709	0.00125674	0.0153401	-0.547871	Putative trehalose-6-phosphate synthase
Afu4g00530	Afu4g00530	-3.42993	-1.53438	-4.81061	0.00115482	0.0144453	-0.548334	Ortholog of A. nidulans FGSC A4 : AN9200, AN7637, A. niger CBS 513.88 : An08g11390, An08g08230, An08g12160 and Aspergillus wentii : Aspwe1_0060194, Aspwe1_0120922
Afu4g10120	Afu4g10120	-1.06376	4.87622	-5.17773	0.000716421	0.0104059	-0.552376	Transcriptional activator of proteases prtT
Afu2g15860	Afu2g15860	-1.16619	5.70459	-5.23727	0.000664245	0.0100527	-0.55592	Ortholog of A. nidulans FGSC A4 : AN2165/llmA, A. niger CBS 513.88 : An15g06160, A. oryzae RIB40 : AO090012000226, Aspergillus wentii : Aspwe1_0050672 and Aspergillus sydowii : Aspsy1_0054382
Afu6g13750	Afu6g13750	-1.86523	1.40438	-4.80579	0.00116222	0.0145168	-0.563615	Putative ferric-chelate reductase
Afu5g05650	Afu5g05650	3.79453	-2.57795	4.86181	0.00107916	0.0136382	-0.563747	Ortholog of Aspergillus fumigatus A1163 : AFUB_053190
Afu2g04060	Afu2g04060	1.37858	5.51652	5.23026	0.000670169	0.010089	-0.564742	Putative NADH:flavin oxidoreductase
Afu4g00770	Afu4g00770	1.0853	3.67369	5.07186	0.000820535	0.0113932	-0.565228	Ortholog of A. nidulans FGSC A4 : AN6410, A. oryzae RIB40 : AO090020000611, Neosartorya fischeri NRRL 181 : NFIA_044880, Aspergillus wentii : Aspwe1_0116251 and Aspergillus clavatus NRRL 1 : ACLA_078300
Afu6g14020	Afu6g14020	-2.86483	-0.269014	-4.7329	0.00128082	0.0153938	-0.565238	Ortholog of A. niger CBS 513.88 : An05g01770, A. oryzae RIB40 : AO090003001501, Neosartorya fischeri NRRL 181 : NFIA_059910 and Aspergillus niger ATCC 1015 : 212954-mRNA
Afu5g01000	Afu5g01000	-2.37263	0.0494241	-4.73336	0.00128002	0.0153938	-0.567035	Putative oxidoreductase, 2OG-Fe(II) oxygenase family protein
Afu5g00520	Afu5g00520	-2.19323	0.959707	-4.76449	0.00122788	0.0150952	-0.570697	Has domain(s) with predicted DNA binding, RNA polymerase II transcription factor activity, sequence-specific DNA binding, zinc ion binding activity and role in regulation of transcription, DNA-templated, transcription, DNA-templated
Afu1g13820	Afu1g13820	3.78076	-0.754632	4.73317	0.00128035	0.0153938	-0.575767	Ortholog of Aspergillus glaucus : Aspgl1_0038114, Neosartorya fischeri NRRL 181 : NFIA_011700 and Aspergillus fumigatus A1163 : AFUB_013300
Afu4g10770	Afu4g10770	0.816594	5.84907	5.2522	0.000651821	0.00997019	-0.57739	Psi-producing oxygenase A
Afu7g00710	Afu7g00710	-2.52664	0.644219	-4.73991	0.00126886	0.0153938	-0.579882	Ortholog(s) have role in cellular response to drug
Afu4g14751	Afu4g14751	-4.07217	-2.9891	-4.83314	0.00112083	0.0140612	-0.580475	protein of unknown function
Afu4g14790	Afu4g14790	-5.85237	-0.100637	-4.74509	0.00126009	0.0153592	-0.585334	Putative cytochrome P450 monooxygenase
Afu5g15060	Afu5g15060	-2.75133	0.214065	-4.71887	0.00130511	0.0155761	-0.585997	Ortholog of A. nidulans FGSC A4 : AN1594, AN9314, A. niger CBS 513.88 : An18g02710, A. oryzae RIB40 : AO090023000073, Neosartorya fischeri NRRL 181 : NFIA_009790 and Aspergillus wentii : Aspwe1_0054582
Afu5g10420	Afu5g10420	-2.22534	0.907385	-4.73134	0.00128349	0.0153938	-0.609523	Has domain(s) with predicted electron carrier activity, heme binding, metal ion binding, molybdenum ion binding, oxidoreductase activity and role in nitrate assimilation, oxidation-reduction process
Afu7g04380	Afu7g04380	-1.17432	3.98449	-5.05086	0.00084309	0.0116124	-0.60967	Alcohol dehydrogenase 2, putative
Afu2g14790	Afu2g14790	-2.08679	0.877426	-4.72896	0.00128759	0.0154098	-0.613974	Ortholog of A. nidulans FGSC A4 : AN7552, A. oryzae RIB40 : AO090026000798, Aspergillus wentii : Aspwe1_0692743, Aspergillus sydowii : Aspsy1_0058559 and Aspergillus terreus NIH2624 : ATET_07821
Afu8g04660	Afu8g04660	-1.15658	5.35191	-5.16693	0.000726353	0.0104578	-0.617491	Ortholog(s) have microtubule plus-end binding activity and role in activation of bipolar cell growth, ascospore formation, cellular protein localization, microtubule polymerization or depolymerization, regulation of filamentous growth
Afu2g00890	Afu2g00890	1.89008	1.21339	4.76854	0.00122127	0.015057	-0.620797	protein of unknown function
Afu8g01720	Afu8g01720	4.55229	-2.56329	4.78909	0.00118831	0.0147567	-0.623675	Ortholog of A. nidulans FGSC A4 : AN0196, A. fumigatus Af293 : Afu5g14200, Afu6g13810, Afu7g05110, A. niger CBS 513.88 : An13g02610, An15g02090, An04g09640 and A. oryzae RIB40 : AO090003001444
Afu4g08080	Afu4g08080	-1.06859	3.98528	-5.03775	0.000857505	0.0117127	-0.630244	Restriction of telomere capping protein 5, putative
Afu2g04310	Afu2g04310	0.879679	9.15731	5.21511	0.000683161	0.0101998	-0.631708	Argininosuccinate synthase
Afu4g13570	Afu4g13570	-1.45348	2.84303	-4.90357	0.00102144	0.0132201	-0.636326	Has domain(s) with predicted S-adenosylmethionine-dependent methyltransferase activity
Afu5g14830	Afu5g14830	-4.29834	-2.51112	-4.76082	0.00123391	0.0151476	-0.637248	Ortholog of A. nidulans FGSC A4 : AN8989, A. oryzae RIB40 : AO090001000186, Neosartorya fischeri NRRL 181 : NFIA_041290 and Aspergillus wentii : Aspwe1_0039524, Aspwe1_0045369
Afu4g08060	Afu4g08060	-0.831229	6.17878	-5.20778	0.000689555	0.0101998	-0.646696	Ortholog(s) have tetrahydrofolylpolyglutamate synthase activity, role in one-carbon metabolic process, regulation of DNA methylation and cytosol, mitochondrion, nucleus localization
Afu5g01200	Afu5g01200	-3.71326	-0.818808	-4.68188	0.00137159	0.0161605	-0.651327	Putative carboxypeptidase S1
Afu3g14090	Afu3g14090	-1.16632	5.27809	-5.13332	0.000758232	0.0107722	-0.655547	Ortholog of A. nidulans FGSC A4 : AN2498, A. oryzae RIB40 : AO090012000646, Aspergillus wentii : Aspwe1_0407854, Aspergillus sydowii : Aspsy1_0148141 and Aspergillus terreus NIH2624 : ATET_04020
Afu1g11040	Afu1g11040	1.57231	2.09965	4.83598	0.00111663	0.014029	-0.655791	Ortholog of A. nidulans FGSC A4 : AN10896, A. niger CBS 513.88 : An09g03860, An09g00570, A. oryzae RIB40 : AO090113000167 and Aspergillus wentii : Aspwe1_0137373, Aspwe1_0169359
Afu1g15300	Afu1g15300	1.13051	7.50363	5.24413	0.000658504	0.0100188	-0.658807	Ortholog of A. nidulans FGSC A4 : AN0856, A. niger CBS 513.88 : An01g13290, A. oryzae RIB40 : AO090005001212, Aspergillus wentii : Aspwe1_0171741 and Aspergillus sydowii : Aspsy1_0083924
Afu7g00200	Afu7g00200	3.31435	-0.700307	4.66007	0.00141248	0.0164012	-0.658842	Has domain(s) with predicted transferase activity, transferring acyl groups other than amino-acyl groups activity
Afu1g11830	Afu1g11830	-2.12842	0.734581	-4.68646	0.00136315	0.0161341	-0.659248	MFS quinate transporter
Afu4g12590	Afu4g12590	-1.35179	4.39285	-5.04534	0.000849126	0.0116395	-0.668108	Conidia-enriched protein of unknown function
Afu3g02230	Afu3g02230	2.30314	0.0833108	4.65776	0.00141689	0.0164302	-0.67176	Ortholog of Neosartorya fischeri NRRL 181 : NFIA_003360, Aspergillus wentii : Aspwe1_0172779, Aspergillus fumigatus A1163 : AFUB_046120 and Aspergillus clavatus NRRL 1 : ACLA_062180
Afu7g01830	Afu7g01830	-0.776666	8.53716	-5.20248	0.000694205	0.0102353	-0.675695	UTP-glucose-1-phosphate uridylyltransferase
Afu5g03269	Afu5g03269	1.97351	0.633321	4.68022	0.00137465	0.0161605	-0.680019	Ortholog of A. niger CBS 513.88 : An09g05520, A. oryzae RIB40 : AO090102000529, Aspergillus wentii : Aspwe1_0043022, Aspergillus sydowii : Aspsy1_0036113 and Aspergillus terreus NIH2624 : ATET_08090
Afu4g02780	Afu4g02780	1.49419	3.26019	4.9385	0.000975722	0.0128123	-0.68769	Has domain(s) with predicted peroxidase activity
Afu2g14930	Afu2g14930	0.783382	6.56034	5.21134	0.000686441	0.0101998	-0.688042	Ortholog(s) have L-allo-threonine aldolase activity, role in carnitine biosynthetic process, glycine biosynthetic process, threonine catabolic process and cytosol, nucleus localization
Afu4g03080	Afu4g03080	-1.60841	1.84306	-4.75394	0.0012453	0.0152221	-0.693208	Ortholog of Aspergillus tubingensis : Asptu1_0051484 and Aspergillus fumigatus A1163 : AFUB_100050
Afu2g00860	Afu2g00860	-4.81847	-1.83272	-4.68448	0.00136679	0.016146	-0.69831	Ortholog of Aspergillus fumigatus A1163 : AFUB_017940
Afu4g10930	Afu4g10930	-0.80344	6.38485	-5.17659	0.00071746	0.0104059	-0.704228	Putative N-acetyltransferase superfamily protein
Afu1g17030	Afu1g17030	-3.51016	-1.07511	-4.64749	0.00143668	0.0165842	-0.706844	Putative glycosyl transferase, phoB-regulated
Afu5g01590	Afu5g01590	-3.46409	-1.50204	-4.66686	0.00139962	0.0163181	-0.707206	Has domain(s) with predicted role in isoprenoid biosynthetic process
Afu4g01150	Afu4g01150	2.02711	1.563	4.73291	0.00128079	0.0153938	-0.709637	Has domain(s) with predicted oxidoreductase activity and role in oxidation-reduction process
Afu8g00620	Afu8g00620	-2.47108	1.27698	-4.6684	0.00139672	0.0163065	-0.718712	Putative dimethylallyl tryptophan synthase
Afu4g01130	Afu4g01130	1.81245	1.12891	4.67868	0.0013775	0.0161701	-0.733043	Ortholog(s) have intracellular localization
Afu6g13610	Afu6g13610	2.62704	-0.437331	4.59476	0.00154307	0.0174227	-0.737006	Putative endo-1,4 beta-xylanase, a secreted hydrolase with a fungal cellulose binding domain
Afu8g04860	Afu8g04860	0.993781	4.10116	4.97931	0.000925094	0.0123549	-0.744246	Putative GPI-anchored glycoprotein
Afu1g08910	Afu1g08910	-1.18365	3.60206	-4.91164	0.00101067	0.0131204	-0.749178	Has domain(s) with predicted catalytic activity
Afu4g07090	Afu4g07090	0.86244	5.37048	5.0823	0.000809572	0.0113142	-0.754206	Putative homeobox transcription factor
Afu5g07210	Afu5g07210	0.739403	7.58056	5.17346	0.000720325	0.0104059	-0.755776	homoserine O-acetyltransferase
Afu5g12150	Afu5g12150	-1.04784	4.72213	-5.01358	0.000884781	0.0119896	-0.758307	Ortholog(s) have cell division site, cell tip, cytoplasm localization
Afu5g01680	Afu5g01680	-3.35231	0.398269	-4.57744	0.00157983	0.0177907	-0.765845	Ortholog(s) have endoplasmic reticulum localization
Afu7g05015	Afu7g05015	1.7072	3.12009	4.86191	0.00107903	0.0136382	-0.769273	Glyoxalase family protein
Afu3g13450	Afu3g13450	0.94079	5.10694	5.04682	0.0008475	0.0116358	-0.770679	Has domain(s) with predicted oxidoreductase activity and role in metabolic process
Afu3g11790	Afu3g11790	-1.33868	4.72544	-5.00085	0.000899535	0.0121176	-0.771692	Has domain(s) with predicted substrate-specific transmembrane transporter activity, transmembrane transporter activity, role in transmembrane transport and integral component of membrane, membrane localization
Afu5g15050	Afu5g15050	-4.1305	-2.00919	-4.62754	0.00147596	0.0169227	-0.77224	Has domain(s) with predicted electron carrier activity, heme binding, iron ion binding, oxidoreductase activity, acting on paired donors, with incorporation or reduction of molecular oxygen activity and role in oxidation-reduction process
Afu4g01105	Afu4g01105	-3.74189	-3.13543	-4.66358	0.00140581	0.0163625	-0.772256	Ortholog(s) have extracellular region localization
Afu5g09050	Afu5g09050	-3.79553	-1.72404	-4.61396	0.00150337	0.0170866	-0.781787	Ortholog of A. nidulans FGSC A4 : AN4673, A. niger CBS 513.88 : An07g04040, A. oryzae RIB40 : AO090020000483, Aspergillus wentii : Aspwe1_0281329 and Aspergillus sydowii : Aspsy1_0059436
Afu4g07400	Afu4g07400	-0.877684	5.18439	-5.03687	0.000858479	0.0117127	-0.783779	Has domain(s) with predicted ATP binding, phosphorelay response regulator activity, phosphorelay sensor kinase activity, signal transducer activity, transferase activity, transferring phosphorus-containing groups activity
Afu6g03880	Afu6g03880	-3.94024	-2.42588	-4.62371	0.00148363	0.0169296	-0.789147	protein of unknown function
Afu2g00460	Afu2g00460	-3.82994	-3.08605	-4.63562	0.00145991	0.0168154	-0.798697	Has domain(s) with predicted oxidoreductase activity and role in metabolic process
Afu3g12150	Afu3g12150	-1.47043	2.15046	-4.71277	0.00131583	0.0156821	-0.798998	Has domain(s) with predicted oxidoreductase activity and role in oxidation-reduction process
Afu5g02600	Afu5g02600	-0.993449	4.28217	-4.94232	0.000970858	0.0127971	-0.802467	Ortholog of A. nidulans FGSC A4 : AN8003, A. niger CBS 513.88 : An02g10100, Aspergillus wentii : Aspwe1_0174280, Aspergillus sydowii : Aspsy1_0033725 and Aspergillus terreus NIH2624 : ATET_09228
Afu7g08310	Afu7g08310	-3.96595	-3.01368	-4.62587	0.00147931	0.0169253	-0.804157	protein of unknown function
Afu5g01710	Afu5g01710	-1.62107	2.23438	-4.7113	0.00131842	0.0156912	-0.807635	Cytochrome P450 phenylacetate 2-hydroxylase
Afu2g05670	Afu2g05670	-0.818687	6.18668	-5.08697	0.000804721	0.0112832	-0.812346	Ortholog(s) have poly(U) RNA binding activity, role in negative regulation of induction of conjugation with cellular fusion by negative regulation of transcription from RNA polymerase II promoter and cytosol localization
Afu8g06580	Afu8g06580	-2.37787	0.362152	-4.5505	0.00163891	0.0182643	-0.812776	Ortholog of A. nidulans FGSC A4 : AN8726, A. fumigatus Af293 : Afu7g00440, Afu8g06090 and A. niger CBS 513.88 : An02g08340, An02g09540, An03g00430
Afu8g04560	Afu8g04560	1.09663	5.07603	5.0129	0.000885567	0.0119896	-0.812911	Ortholog of A. nidulans FGSC A4 : AN1465, AN8786, A. fumigatus Af293 : Afu8g01300, A. niger CBS 513.88 : An16g08420 and Aspergillus wentii : Aspwe1_0030845
Afu2g13550	Afu2g13550	-1.24805	2.77159	-4.77321	0.00121369	0.0149852	-0.815352	Ortholog of A. nidulans FGSC A4 : AN6332, A. niger CBS 513.88 : An02g05670, A. oryzae RIB40 : AO090026000258, Aspergillus wentii : Aspwe1_0119372 and Aspergillus sydowii : Aspsy1_0058242
Afu3g00730	Afu3g00730	1.54213	1.76075	4.68014	0.0013748	0.0161605	-0.819692	Protein with Yap1-dependent induction in response to hydrogen peroxide
Afu4g03510	Afu4g03510	-1.57888	2.74945	-4.75544	0.0012428	0.0152132	-0.821681	Ortholog of A. nidulans FGSC A4 : AN7150, A. niger CBS 513.88 : An14g02590, A. oryzae RIB40 : AO090011000238, Aspergillus wentii : Aspwe1_0115640 and Aspergillus sydowii : Aspsy1_0034579
Afu2g16000	Afu2g16000	-1.19613	3.49261	-4.84166	0.00110828	0.0139855	-0.827682	Ortholog of A. nidulans FGSC A4 : AN2151, A. niger CBS 513.88 : An15g06350, A. oryzae RIB40 : AO090012000201, Aspergillus wentii : Aspwe1_0077396 and Aspergillus sydowii : Aspsy1_0366918
Afu7g01700	Afu7g01700	-1.2979	2.93312	-4.77564	0.00120976	0.0149582	-0.83558	Ortholog of A. nidulans FGSC A4 : AN11178, A. niger CBS 513.88 : An12g01010, A. oryzae RIB40 : AO090038000539, Aspergillus wentii : Aspwe1_0042439 and Aspergillus terreus NIH2624 : ATET_01783
Afu3g13110	Afu3g13110	-0.845819	6.80551	-5.08407	0.000807728	0.0113069	-0.852352	Putative adhesin
Afu3g15230	Afu3g15230	-1.80225	1.13429	-4.57237	0.00159077	0.0178565	-0.852532	Has domain(s) with predicted carbon-nitrogen ligase activity, with glutamine as amido-N-donor activity
Afu4g03360	Afu4g03360	-0.992779	5.01966	-4.96526	0.000942193	0.0125348	-0.861492	Ortholog of A. nidulans FGSC A4 : AN3215, AN7166, AN8609, A. fumigatus Af293 : Afu3g14210, Afu4g12510 and A. niger CBS 513.88 : An09g04200, An14g01840
Afu5g02020	Afu5g02020	1.65301	4.49234	4.9213	0.000997941	0.0130094	-0.866503	Putative aldehyde reductase
Afu3g07020	Afu3g07020	-0.890049	5.15879	-4.97274	0.000933053	0.0124325	-0.869108	Putative annexin-like protein
Afu2g07630	Afu2g07630	-0.854215	5.62736	-5.00731	0.000892018	0.0120352	-0.872099	Putative vacuolar H+/Ca2+ exchanger
Afu3g03410	Afu3g03410	0.988291	7.63363	5.07926	0.000812754	0.0113402	-0.883746	Enoyl-CoA hydratase/isomerase family protein
Afu6g10710	Afu6g10710	2.91935	-1.24495	4.47775	0.00181073	0.0198441	-0.893983	Ortholog of A. niger CBS 513.88 : An11g00590, Neosartorya fischeri NRRL 181 : NFIA_056480, Aspergillus wentii : Aspwe1_0182542 and Aspergillus versicolor : Aspve1_0025598
Afu2g13770	Afu2g13770	-1.25659	3.23803	-4.76498	0.00122708	0.0150952	-0.896943	Putative C2H2 zinc finger transcription factor
Afu2g09350	Afu2g09350	-1.82072	1.64288	-4.57808	0.00157844	0.0177907	-0.900115	Glucan endo-1,6-beta-glucosidase B, putative
Afu4g03540	Afu4g03540	-3.73038	-2.77838	-4.53221	0.00168039	0.0186297	-0.903826	Ortholog of Neosartorya fischeri NRRL 181 : NFIA_029900 and Aspergillus fumigatus A1163 : AFUB_099510
Afu3g01345	Afu3g01345	-2.65247	-0.601531	-4.45898	0.00185815	0.0202345	-0.907078	protein of unknown function
Afu8g02140	Afu8g02140	0.841401	6.17887	5.02418	0.0008727	0.0118867	-0.920213	Ortholog of A. nidulans FGSC A4 : AN8767, A. fumigatus Af293 : Afu3g02830, A. niger CBS 513.88 : An10g00890, An04g07720, An02g09440 and A. oryzae RIB40 : AO090011000172, AO090023000667
Afu4g07210	Afu4g07210	0.89354	8.98855	5.01266	0.000885843	0.0119896	-0.920672	Mitochondrial acetolactate synthase small subunit
Afu4g12500	Afu4g12500	0.947228	4.44407	4.87799	0.00105639	0.0134694	-0.925126	Ortholog of A. nidulans AN3680
Afu7g06680	Afu7g06680	-1.27811	3.37748	-4.75846	0.0012378	0.0151737	-0.926001	AAA-family ATPase
Afu3g00150	Afu3g00150	1.25305	2.54242	4.68979	0.00135707	0.0160843	-0.930207	Has domain(s) with predicted oxidoreductase activity and role in metabolic process
Afu2g05170	Afu2g05170	-1.05837	3.8083	-4.80234	0.00116756	0.0145623	-0.93247	Ortholog of Aspergillus fumigatus A1163 : AFUB_022200
Afu2g00750	Afu2g00750	-1.3517	2.97358	-4.70593	0.00132795	0.0157827	-0.935166	Predicted oxidoreductase
Afu5g14940	Afu5g14940	2.30244	-0.329245	4.4404	0.0019064	0.0206812	-0.937677	Putative cell surface metalloreductase
Afu8g00190	Afu8g00190	-2.50942	-0.421276	-4.42574	0.00194541	0.0208931	-0.949282	Putative cytochrome P450
Afu3g12120	Afu3g12120	-1.6848	1.56323	-4.53691	0.00166962	0.0185343	-0.954637	Putative fatty acid oxygenase
Afu1g07440	Afu1g07440	1.05699	10.7185	4.91456	0.0010068	0.01309	-0.956584	Molecular chaperone
Afu3g02060	Afu3g02060	1.00684	4.81912	4.88666	0.00104439	0.0133561	-0.957501	Has domain(s) with predicted role in transmembrane transport and integral component of membrane localization
Afu4g12980	Afu4g12980	-0.985877	5.61442	-4.94001	0.000973798	0.0128123	-0.960109	Ortholog of A. nidulans FGSC A4 : AN3582, A. niger CBS 513.88 : An01g08560, Aspergillus wentii : Aspwe1_0047266, Aspergillus sydowii : Aspsy1_0032701 and Aspergillus terreus NIH2624 : ATET_03180
Afu7g06520	Afu7g06520	-3.80334	-1.70249	-4.45052	0.00187995	0.0204201	-0.96719	Has domain(s) with predicted catalytic activity and role in metabolic process
Afu2g09680	Afu2g09680	-0.940584	4.9377	-4.88158	0.0010514	0.0134257	-0.96937	Transcript downregulated in response to voriconazole
Afu3g07040	Afu3g07040	-1.57281	2.11349	-4.54461	0.00165215	0.0183641	-1.02019	Putative vacuolar carboxypeptidase
Afu4g06220	Afu4g06220	0.853293	5.57078	4.89887	0.00102776	0.0132315	-1.03279	Ortholog of A. nidulans FGSC A4 : AN10547, A. oryzae RIB40 : AO090023000968, Neosartorya fischeri NRRL 181 : NFIA_109920, Aspergillus clavatus NRRL 1 : ACLA_045540 and Aspergillus zonatus : Aspzo1_0134944
Afu2g12700	Afu2g12700	1.06968	3.6884	4.73547	0.00127642	0.0153938	-1.03295	Has domain(s) with predicted zinc ion binding activity
Afu8g01020	Afu8g01020	-2.18213	0.445805	-4.38243	0.00206582	0.021912	-1.04206	Ortholog of A. niger CBS 513.88 : An12g05600, A. oryzae RIB40 : AO090138000107, Neosartorya fischeri NRRL 181 : NFIA_094460 and Aspergillus wentii : Aspwe1_0037642
Afu7g01240	Afu7g01240	-1.39957	2.00959	-4.51023	0.00173173	0.0190513	-1.06144	Ortholog(s) have extracellular region localization
Afu2g14750	Afu2g14750	-4.76562	-1.48967	-4.35863	0.00213536	0.0224004	-1.06766	Putative endo-arabinase
Afu5g06290	Afu5g06290	-1.09674	3.24501	-4.64686	0.0014379	0.0165842	-1.06905	Ortholog(s) have plasma membrane localization
Afu3g15090	Afu3g15090	-2.2688	1.51231	-4.43082	0.0019318	0.020799	-1.07446	Adenosine deaminase family protein
Afu6g02690	Afu6g02690	1.13255	4.6265	4.78513	0.00119459	0.0148132	-1.07642	C2H2 finger domain-containing protein
Afu5g05640	Afu5g05640	1.99649	0.735136	4.39108	0.00204115	0.0217786	-1.07819	Has domain(s) with predicted role in response to stress and integral component of membrane localization
Afu3g08200	Afu3g08200	-0.749412	6.36233	-4.90613	0.00101801	0.0131957	-1.07829	alpha-mannosidase, putative
Afu3g00520	Afu3g00520	-0.995011	4.28557	-4.74349	0.00126281	0.0153704	-1.08074	Has domain(s) with predicted NAD+ binding activity
Afu3g15050	Afu3g15050	-3.0224	-1.32338	-4.32912	0.00222513	0.0229493	-1.08819	Putative flavin-binding monooxygenase
Afu7g06526	Afu7g06526	-2.45775	-0.533993	-4.31278	0.00227657	0.0233159	-1.09301	Has domain(s) with predicted RNA polymerase II transcription factor activity, sequence-specific DNA binding, zinc ion binding activity, role in regulation of transcription, DNA-templated and nucleus localization
Afu3g09950	Afu3g09950	-0.824241	5.19783	-4.79792	0.00117444	0.0146268	-1.11962	Ortholog(s) have phospholipid:diacylglycerol acyltransferase activity, role in triglyceride biosynthetic process and endoplasmic reticulum localization
Afu4g12350	Afu4g12350	-0.931503	6.30752	-4.86855	0.00106962	0.0135574	-1.12141	Ortholog of A. nidulans FGSC A4 : AN3664, A. niger CBS 513.88 : An01g07660, A. oryzae RIB40 : AO090009000437, Aspergillus wentii : Aspwe1_0047309 and Aspergillus sydowii : Aspsy1_1056088
Afu3g15040	Afu3g15040	-3.71943	-2.5372	-4.33285	0.00221359	0.0228853	-1.12315	Has domain(s) with predicted monooxygenase activity, oxidoreductase activity, acting on paired donors, with incorporation or reduction of molecular oxygen activity and role in oxidation-reduction process
Afu1g17542	Afu1g17542	-1.32325	2.26013	-4.49467	0.00176912	0.0194128	-1.12542	protein of unknown function
Afu7g01860	Afu7g01860	0.830028	7.95451	4.89763	0.00102944	0.0132315	-1.13202	Putative heat shock protein
Afu4g10280	Afu4g10280	0.719689	8.09819	4.88844	0.00104195	0.0133448	-1.14135	Putative histidine-containing phosphotransfer intermediate protein
Afu5g14520	Afu5g14520	-5.04662	-1.09264	-4.29082	0.00234774	0.0235657	-1.14156	Ortholog of Neosartorya fischeri NRRL 181 : NFIA_072440, Aspergillus fumigatus A1163 : AFUB_062200, Aspergillus clavatus NRRL 1 : ACLA_017360 and Aspergillus zonatus : Aspzo1_0136732
Afu5g10270	Afu5g10270	-3.57534	-3.23266	-4.33049	0.00222087	0.022933	-1.14656	Ortholog(s) have identical protein binding, mRNA binding, unfolded protein binding activity
Afu3g13130	Afu3g13130	3.02685	-1.05196	4.2701	0.00241705	0.0240377	-1.14711	Ortholog of A. nidulans FGSC A4 : AN8638/cetJ, A. fumigatus Af293 : Afu2g14320, Afu4g00730, Afu8g01530, A. niger CBS 513.88 : An12g10710, An01g01230 and A. oryzae RIB40 : AO090113000154
Afu1g16115	Afu1g16115	1.1173	3.47645	4.63395	0.00146322	0.016831	-1.14829	protein of unknown function
Afu2g07500	Afu2g07500	-0.731231	6.80118	-4.87352	0.00106262	0.0135287	-1.1484	Putative prolidase
Afu3g09150	Afu3g09150	-3.74863	-1.99181	-4.29969	0.00231872	0.0234836	-1.15113	Has domain(s) with predicted oxidoreductase activity and role in metabolic process
Afu4g04605	Afu4g04605	-1.34339	2.50042	-4.50092	0.001754	0.0192715	-1.15401	Ortholog of A. nidulans FGSC A4 : AN5225, A. fumigatus Af293 : Afu2g04095, A. niger CBS 513.88 : An13g04060, An07g08820 and A. oryzae RIB40 : AO090206000029
Afu1g11010	Afu1g11010	-2.38651	0.696628	-4.31261	0.00227713	0.0233159	-1.15467	Ortholog(s) have versicolorin reductase activity and role in monodictyphenone biosynthetic process, sterigmatocystin biosynthetic process, xanthone-containing compound biosynthetic process
Afu3g01410	Afu3g01410	-2.47488	-0.586352	-4.25772	0.00245955	0.0243993	-1.16341	Putative polyketide synthase
Afu5g10690	Afu5g10690	-1.73057	1.22488	-4.35175	0.00215596	0.022502	-1.16705	putative monosaccharide transporter
Afu8g05030	Afu8g05030	-1.58682	2.4401	-4.46987	0.00183047	0.0200347	-1.17184	Ortholog of A. nidulans FGSC A4 : AN10816, A. oryzae RIB40 : AO090003001446, AO090009000107, Aspergillus versicolor : Aspve1_0130291 and Aspergillus clavatus NRRL 1 : ACLA_058430
Afu7g01000	Afu7g01000	-1.43038	2.2574	-4.45938	0.00185713	0.0202345	-1.17206	Putative alcohol dehydrogenase involved in ethanol metabolism
Afu5g08730	Afu5g08730	1.1111	3.64112	4.63152	0.00146803	0.0168637	-1.17376	Ortholog of A. nidulans AN10592
Afu6g02580	Afu6g02580	1.8065	0.619645	4.31114	0.00228182	0.0233159	-1.17874	Ortholog of A. nidulans FGSC A4 : AN3528, AN7149, A. fumigatus Af293 : Afu4g03620, A. niger CBS 513.88 : An14g01630, An04g09610 and A. oryzae RIB40 : AO090113000188, AO090011000275, AO090023000922
Afu3g09170	Afu3g09170	3.54392	-2.72912	4.28989	0.0023508	0.0235657	-1.19658	Has domain(s) with predicted role in transmembrane transport and integral component of membrane localization
Afu3g07390	Afu3g07390	-2.11408	0.152775	-4.25487	0.00246943	0.024469	-1.19694	Ortholog of Aspergillus fumigatus A1163 : AFUB_041690
Afu2g13250	Afu2g13250	0.724253	8.44986	4.83686	0.00111533	0.014029	-1.19935	Putative bifunctional tryptophan synthase
Afu2g12420	Afu2g12420	-0.968533	6.07345	-4.79672	0.00117631	0.0146288	-1.20453	Ortholog of A. nidulans FGSC A4 : AN6285, A. niger CBS 513.88 : An02g04555, Aspergillus wentii : Aspwe1_0661381 and Aspergillus sydowii : Aspsy1_0089680
Afu6g11790	Afu6g11790	1.64404	1.42047	4.36427	0.00211866	0.0222796	-1.20624	Ortholog of A. oryzae RIB40 : AO090102000303, Neosartorya fischeri NRRL 181 : NFIA_057550, Aspergillus wentii : Aspwe1_0032421 and Aspergillus fumigatus A1163 : AFUB_077800
Afu6g13810	Afu6g13810	-1.97602	1.98067	-4.38861	0.00204817	0.0217786	-1.2099	Ortholog of A. nidulans FGSC A4 : AN0196, A. fumigatus Af293 : Afu5g14200, Afu7g05110, Afu8g01720, A. niger CBS 513.88 : An13g02610, An15g02090, An04g09640 and A. oryzae RIB40 : AO090003001444
Afu7g05070	Afu7g05070	-1.6167	3.63397	-4.57184	0.00159191	0.0178565	-1.21039	Putative FAD-dependent oxidoreductase
Afu1g16980	Afu1g16980	0.780735	6.85914	4.8402	0.00111041	0.0139918	-1.21409	Ortholog of A. nidulans FGSC A4 : AN0633, A. niger CBS 513.88 : An01g09880, A. oryzae RIB40 : AO090005000977, Aspergillus wentii : Aspwe1_0109484 and Aspergillus sydowii : Aspsy1_0055497
Afu1g14420	Afu1g14420	-0.849904	5.24362	-4.73191	0.00128252	0.0153938	-1.21774	Has domain(s) with predicted role in intracellular protein transport and intracellular localization
Afu4g12710	Afu4g12710	-0.880112	4.70255	-4.68387	0.00136793	0.016146	-1.22086	Ortholog of A. nidulans FGSC A4 : AN3605, A. niger CBS 513.88 : An03g02780, A. oryzae RIB40 : AO090009000299, Aspergillus wentii : Aspwe1_0033871 and Aspergillus sydowii : Aspsy1_0154274
Afu4g08840	Afu4g08840	-4.41067	-1.12272	-4.2185	0.00259947	0.0254608	-1.22678	Has domain(s) with predicted zinc ion binding activity
Afu2g10130	Afu2g10130	2.78918	-0.696697	4.20793	0.00263863	0.0256713	-1.22883	Predicted adhesin-like protein, ortholog of A. nidulans AN5993
Afu4g10570	Afu4g10570	1.29792	2.08362	4.42576	0.00194537	0.0208931	-1.22937	Ortholog(s) have enzyme activator activity and role in ascospore wall assembly, meiotic DNA integrity checkpoint, positive regulation of protein catabolic process, proteolysis, synaptonemal complex assembly
Afu2g00260	Afu2g00260	-2.3591	-0.113898	-4.21166	0.00262474	0.0255942	-1.23805	Ortholog of A. niger CBS 513.88 : An07g09290, A. oryzae RIB40 : AO090138000085, Aspergillus wentii : Aspwe1_0037953, Aspwe1_0041707 and Aspergillus sydowii : Aspsy1_0044683, Aspsy1_0048727, Aspsy1_0050979
Afu1g12100	Afu1g12100	2.72082	-0.969083	4.18841	0.00271258	0.0260365	-1.25105	Ortholog of Aspergillus glaucus : Aspgl1_1501325, Neosartorya fischeri NRRL 181 : NFIA_013410, Aspergillus wentii : Aspwe1_0503465 and Aspergillus fumigatus A1163 : AFUB_011570
Afu8g00550	Afu8g00550	-5.55196	-3.0727	-4.21602	0.00260859	0.0254947	-1.2532	Methyltransferase psoC
Afu1g17620	Afu1g17620	1.51433	1.46311	4.33775	0.00219849	0.0227566	-1.25331	Ortholog of A. oryzae RIB40 : AO090011000197, Aspergillus flavus NRRL 3357 : AFL2T_04974, Neosartorya fischeri NRRL 181 : NFIA_007750 and Aspergillus versicolor : Aspve1_0087209
Afu8g04830	Afu8g04830	-0.887807	5.62967	-4.73426	0.00127848	0.0153938	-1.2544	Ortholog of A. nidulans FGSC A4 : AN10196, A. niger CBS 513.88 : An16g07980, A. oryzae RIB40 : AO090005000663, Neosartorya fischeri NRRL 181 : NFIA_097650 and Aspergillus wentii : Aspwe1_0645289
Afu1g02340	Afu1g02340	-0.880949	4.83201	-4.66983	0.00139402	0.0162972	-1.25718	Ortholog of A. nidulans FGSC A4 : AN0334, A. oryzae RIB40 : AO090005000866, Aspergillus wentii : Aspwe1_0169667 and Aspergillus sydowii : Aspsy1_0145773
Afu2g04610	Afu2g04610	-1.06898	4.44755	-4.62451	0.00148203	0.0169296	-1.2696	Ortholog(s) have role in posttranslational protein targeting to membrane and TRC complex, nucleus localization
Afu4g12330	Afu4g12330	0.750161	6.30513	4.77917	0.0012041	0.0149097	-1.27423	Putative alkaline dihydroceramidase
Afu3g07330	Afu3g07330	-1.36761	3.48585	-4.51621	0.0017176	0.0189201	-1.28344	Protein yae1, putative
Afu7g02290	Afu7g02290	-0.790904	5.9152	-4.7274	0.00129029	0.0154206	-1.29479	Ortholog(s) have role in glycoprotein ERAD pathway and cytosol localization
Afu1g10250	Afu1g10250	3.18362	-1.51008	4.14644	0.00287931	0.0270914	-1.31174	Ortholog of Aspergillus fumigatus A1163 : AFUB_009660
Afu4g13080	Afu4g13080	-1.10726	4.46015	-4.59585	0.00154077	0.0174227	-1.31269	MFS monosaccharide transporter
Afu2g07780	Afu2g07780	-1.64522	1.55697	-4.27857	0.00238846	0.0238441	-1.31289	Has domain(s) with predicted catalytic activity and role in metabolic process
Afu3g01530	Afu3g01530	-1.90465	0.507197	-4.19031	0.00270529	0.0260333	-1.31426	Putative phospholipase C
Afu2g02950	Afu2g02950	0.897351	4.61225	4.61633	0.00149854	0.0170544	-1.31566	Has domain(s) with predicted oxidoreductase activity and role in oxidation-reduction process
Afu1g15280	Afu1g15280	0.989534	5.32832	4.67614	0.00138223	0.0162034	-1.31805	Has domain(s) with predicted hydrolase activity, acting on carbon-nitrogen (but not peptide) bonds, oxidoreductase activity and role in carbohydrate metabolic process, metabolic process
Afu6g13970	Afu6g13970	-3.27168	-1.623	-4.14743	0.00287525	0.0270914	-1.32111	FAD-dependent monooxygenase pyr5
Afu1g01980	Afu1g01980	-2.19981	-0.285333	-4.14018	0.0029051	0.0272445	-1.32762	Ortholog(s) have role in hyphal growth, response to cold, response to heat, response to oxidative stress, response to salt stress, sporocarp development involved in sexual reproduction
Afu6g03200	Afu6g03200	-3.54864	-2.86055	-4.16471	0.00280544	0.0267055	-1.32779	Has domain(s) with predicted transporter activity, role in transmembrane transport, transport and membrane localization
Afu6g11330	Afu6g11330	-1.88309	1.01803	-4.21229	0.00262238	0.0255942	-1.33254	Ortholog(s) have thiamine phosphate phosphatase activity and role in dephosphorylation, thiamine biosynthetic process
Afu1g11660	Afu1g11660	-0.743315	6.52551	-4.73078	0.00128446	0.0153938	-1.3366	Ortholog of A. nidulans FGSC A4 : AN1128, A. niger CBS 513.88 : An08g03710, A. oryzae RIB40 : AO090038000255, Aspergillus wentii : Aspwe1_0051424 and Aspergillus sydowii : Aspsy1_0141930
Afu1g03120	Afu1g03120	-1.08486	4.29883	-4.56306	0.00161109	0.0180244	-1.33888	Ortholog of A. niger CBS 513.88 : An01g04910, A. oryzae RIB40 : AO090005000771, Aspergillus wentii : Aspwe1_0169581 and Aspergillus terreus NIH2624 : ATET_02526
Afu8g00920	Afu8g00920	-4.58887	-0.730385	-4.12019	0.00298914	0.0277522	-1.34269	UDP-glucose dehydrogenase
AfuMt00070	AfuMt00070	-1.24867	7.56679	-4.7335	0.00127979	0.0153938	-1.35046	Ortholog of A. nidulans FGSC A4 : AN20013 and A. oryzae RIB40 : AO090002000050
Afu3g09110	Afu3g09110	0.95356	4.22374	4.55405	0.00163101	0.0182235	-1.35855	Ortholog(s) have cytoplasm, nucleus localization
Afu1g02330	Afu1g02330	-1.15112	4.03853	-4.52199	0.00170406	0.0188677	-1.35974	Ortholog of A. nidulans FGSC A4 : AN0335, A. niger CBS 513.88 : An01g05850, A. oryzae RIB40 : AO090005000867, Aspergillus wentii : Aspwe1_0103633 and Aspergillus sydowii : Aspsy1_0633416
Afu1g10150	Afu1g10150	3.72833	-1.15199	4.10112	0.00307173	0.0283425	-1.36404	Ortholog of A. nidulans FGSC A4 : AN3975, AN9193/llmJ, AN2891 and A. fumigatus Af293 : Afu2g04380, Afu3g15150, Afu3g15280, Afu6g03300
Afu5g10020	Afu5g10020	-1.36334	2.85896	-4.3887	0.00204789	0.0217786	-1.36632	Putative sensor histidine kinase/response regulator
Afu1g17480	Afu1g17480	-2.90062	-0.167631	-4.10462	0.00305637	0.0282349	-1.37403	Has domain(s) with predicted role in transmembrane transport and integral component of membrane localization
Afu8g00590	Afu8g00590	-0.942577	4.45753	-4.5484	0.00164362	0.018293	-1.38346	Has domain(s) with predicted heme binding activity and role in lipid metabolic process
Afu3g00660	Afu3g00660	-1.89689	2.40037	-4.30938	0.00228745	0.0233159	-1.38527	Ortholog of A. nidulans FGSC A4 : AN11083, A. niger CBS 513.88 : An03g00720, Aspergillus wentii : Aspwe1_0055457 and Aspergillus sydowii : Aspsy1_0049802
Afu4g00120	Afu4g00120	-3.37862	-3.3169	-4.12609	0.00296406	0.0275863	-1.38612	Has domain(s) with predicted role in transmembrane transport and integral component of membrane localization
Afu2g14380	Afu2g14380	-1.47366	2.03055	-4.27912	0.00238661	0.0238441	-1.39064	Ortholog of A. nidulans FGSC A4 : AN12119, AN12185, A. niger CBS 513.88 : An03g05760, Neosartorya fischeri NRRL 181 : NFIA_089550 and Aspergillus wentii : Aspwe1_0035911, Aspwe1_0045304, Aspwe1_0065659
Afu6g00520	Afu6g00520	0.869063	6.31437	4.69426	0.00134894	0.01601	-1.39561	Ortholog of A. nidulans FGSC A4 : AN11144, AN8627, AN11697, A. fumigatus Af293 : Afu8g07260, A. niger CBS 513.88 : An09g01560, An12g10160 and A. oryzae RIB40 : AO090003001375, AO090701000504, AO090102000039
Afu3g07420	Afu3g07420	-1.98	0.36769	-4.12016	0.00298928	0.0277522	-1.39918	Ortholog of A. nidulans FGSC A4 : AN6458, A. niger CBS 513.88 : An02g10960, An01g01420, An12g05390, A. oryzae RIB40 : AO090020000161, AO090005000921, AO090003001427 and Aspergillus sydowii : Aspsy1_0086152
Afu7g00180	Afu7g00180	2.67378	-1.51072	4.06492	0.00323531	0.0294403	-1.41185	NAD-dependent epimerase/dehydratase
Afu2g00870	Afu2g00870	-2.62136	-0.802631	-4.05891	0.00326337	0.0296015	-1.4185	Ortholog of A. nidulans FGSC A4 : AN8478, A. oryzae RIB40 : AO090020000348, Neosartorya fischeri NRRL 181 : NFIA_099010, Aspergillus wentii : Aspwe1_0174900 and Aspergillus versicolor : Aspve1_0367643
Afu5g13750	Afu5g13750	-2.73882	1.11261	-4.13747	0.00291634	0.0272902	-1.42351	Has domain(s) with predicted calcium ion binding activity
Afu7g05230	Afu7g05230	1.47228	2.2814	4.30785	0.00229237	0.0233159	-1.42633	Ortholog of A. niger CBS 513.88 : An07g03050, Neosartorya fischeri NRRL 181 : NFIA_026380, Aspergillus wentii : Aspwe1_0048280 and Aspergillus versicolor : Aspve1_0352289
Afu5g08390	Afu5g08390	-0.809986	5.06925	-4.56665	0.0016032	0.0179597	-1.43516	Response regulator, putative
Afu5g14810	Afu5g14810	-3.69943	-2.80971	-4.0707	0.00320856	0.0292589	-1.43704	Putative pyruvate decarboxylase
Afu4g07010	Afu4g07010	0.705173	6.11437	4.652	0.00142796	0.0165362	-1.44116	Ortholog(s) have cytosol, nucleus localization
Afu7g03800	Afu7g03800	-0.720423	7.51729	-4.67399	0.00138622	0.0162281	-1.44689	Ortholog of A. nidulans FGSC A4 : AN4273, A. niger CBS 513.88 : An13g00220, A. oryzae RIB40 : AO090026000834, Aspergillus wentii : Aspwe1_0026252 and Aspergillus sydowii : Aspsy1_1088954
Afu6g00390	Afu6g00390	1.20317	2.97984	4.37147	0.00209755	0.0221119	-1.45227	Ortholog(s) have role in cellular response to drug
Afu5g09460	Afu5g09460	-1.20426	2.64528	-4.31034	0.00228436	0.0233159	-1.45342	Has domain(s) with predicted ATP binding, ATPase activity, ATPase activity, coupled to transmembrane movement of substances, nucleoside-triphosphatase activity, nucleotide binding activity and role in transport
Afu2g11030	Afu2g11030	1.91088	0.526563	4.10498	0.00305483	0.0282349	-1.45582	Ortholog of Aspergillus fumigatus A1163 : AFUB_026800
Afu7g06460	Afu7g06460	-3.51793	-2.63722	-4.05038	0.0033036	0.0298717	-1.45957	Ortholog of A. nidulans FGSC A4 : AN10379, A. niger CBS 513.88 : An03g05540, Neosartorya fischeri NRRL 181 : NFIA_027750, Aspergillus wentii : Aspwe1_0022967 and Aspergillus versicolor : Aspve1_0056237
Afu2g16200	Afu2g16200	-0.814998	5.68792	-4.59474	0.00154309	0.0174227	-1.4624	Ortholog(s) have cytosol, nucleus localization
Afu1g15550	Afu1g15550	0.737924	7.90129	4.66283	0.00140724	0.0163625	-1.46757	Has domain(s) with predicted DNA binding, sequence-specific DNA binding, transcription factor activity, sequence-specific DNA binding activity and role in regulation of transcription, DNA-templated
Afu3g08610	Afu3g08610	-0.765083	5.9963	-4.61148	0.00150844	0.0171215	-1.4688	Ortholog of A. nidulans FGSC A4 : AN2993, A. niger CBS 513.88 : An02g12330, A. oryzae RIB40 : AO090005001411, Aspergillus wentii : Aspwe1_0550058 and Aspergillus sydowii : Aspsy1_0042547
Afu7g03970	Afu7g03970	-0.90633	7.04302	-4.64822	0.00143526	0.0165842	-1.47436	Ortholog of A. nidulans FGSC A4 : AN4260, AN5290, AN1561, AN1493, AN7323, A. fumigatus Af293 : Afu7g00970, Afu8g04890 and A. niger CBS 513.88 : An16g07920, An01g14810
Afu8g05130	Afu8g05130	1.50781	1.44772	4.18044	0.00274344	0.0263033	-1.47558	Ortholog of Aspergillus fumigatus A1163 : AFUB_082370
Afu1g13230	Afu1g13230	-1.02564	3.62461	-4.40323	0.00200702	0.0214741	-1.47602	Ortholog(s) have nucleotidyltransferase activity
Afu1g15540	Afu1g15540	1.16932	5.70415	4.59544	0.00154162	0.0174227	-1.47691	Ortholog of A. nidulans FGSC A4 : AN6482, AN0518, A. niger CBS 513.88 : An12g09790, A. oryzae RIB40 : AO090011000265, Neosartorya fischeri NRRL 181 : NFIA_009780 and Aspergillus wentii : Aspwe1_0118459
Afu2g07520	Afu2g07520	-0.734972	6.49651	-4.62697	0.00147711	0.0169227	-1.48448	Ortholog(s) have aminopeptidase activity, epoxide hydrolase activity, role in cellular lipid metabolic process, protein catabolic process and cytosol, extracellular region, nucleus localization
Afu4g14175	Afu4g14175	-1.65548	1.89374	-4.18886	0.00271086	0.0260365	-1.48866	Ortholog of Neosartorya fischeri NRRL 181 : NFIA_102130
Afu8g01470	Afu8g01470	1.59771	1.11567	4.13167	0.00294055	0.0274697	-1.49578	Has domain(s) with predicted oxidoreductase activity and role in oxidation-reduction process
Afu2g05240	Afu2g05240	-0.928568	4.45526	-4.46095	0.00185311	0.020231	-1.51014	Ortholog(s) have extracellular region localization
Afu6g14280	Afu6g14280	-1.58163	3.53025	-4.35396	0.00214931	0.0224774	-1.5157	protein of unknown function
Afu5g07840	Afu5g07840	-1.42799	3.11562	-4.30756	0.00229328	0.0233159	-1.52026	Ortholog(s) have cytoplasm, lipid particle localization
Afu2g13175	Afu2g13175	1.03412	4.15554	4.43597	0.0019181	0.0207175	-1.521	Ortholog of Aspergillus fumigatus A1163 : AFUB_028810
Afu2g11730	Afu2g11730	-1.16224	4.39555	-4.43833	0.00191185	0.0207141	-1.52947	Has domain(s) with predicted ATP binding, protein kinase activity, protein tyrosine kinase activity and role in protein phosphorylation
Afu8g00710	Afu8g00710	-3.45711	-2.67145	-3.99293	0.00358898	0.03188	-1.5299	Has domain(s) with predicted role in defense response, negative regulation of growth
Afu1g00670	Afu1g00670	2.57278	-0.838469	3.97793	0.00366773	0.0323794	-1.52994	protein of unknown function
Afu7g02340	Afu7g02340	0.941365	7.54433	4.61678	0.00149764	0.0170544	-1.53853	Ortholog(s) have role in isoleucine biosynthetic process, mitochondrial translation and mitochondrial matrix localization
Afu7g01740	Afu7g01740	-1.26655	3.15166	-4.30579	0.00229897	0.0233461	-1.54086	Ortholog(s) have endoplasmic reticulum localization
Afu3g13600	Afu3g13600	-1.83412	0.716797	-4.04065	0.0033502	0.0301975	-1.54396	C6 transcription factor, putative
Afu2g01220	Afu2g01220	-0.982206	6.53765	-4.57524	0.00158456	0.0178206	-1.55375	Putative GTP cyclohydrolase II
Afu2g17800	Afu2g17800	0.768138	5.4812	4.51779	0.00171389	0.0189035	-1.56678	Has domain(s) with predicted RNA polymerase II transcription factor activity, sequence-specific DNA binding, zinc ion binding activity, role in regulation of transcription, DNA-templated and nucleus localization
Afu2g15450	Afu2g15450	-3.44735	-2.68017	-3.96182	0.00375438	0.0329074	-1.56786	Ortholog of A. nidulans FGSC A4 : AN0390, A. niger CBS 513.88 : An07g02450, Neosartorya fischeri NRRL 181 : NFIA_090690, Aspergillus wentii : Aspwe1_0669328 and Aspergillus versicolor : Aspve1_0122514
Afu4g03722	Afu4g03722	-1.04041	3.39596	-4.31476	0.00227027	0.0233159	-1.57108	Ortholog(s) have cytosol, nucleus localization
Afu3g09190	Afu3g09190	1.40706	1.77937	4.14672	0.00287815	0.0270914	-1.58054	Ortholog(s) have cytosol, nucleus localization
Afu2g00640	Afu2g00640	-2.45594	-1.03976	-3.93228	0.00391901	0.0337375	-1.58224	Has domain(s) with predicted beta-N-acetylhexosaminidase activity, catalytic activity, hydrolase activity, hydrolyzing O-glycosyl compounds activity and role in carbohydrate metabolic process
Afu5g07360	Afu5g07360	-1.74379	5.0969	-4.45146	0.00187752	0.0204196	-1.58551	Ortholog(s) have primary amine oxidase activity, role in amine catabolic process, cellular copper ion homeostasis and ascospore-type prospore, cytosol localization
Afu6g10070	Afu6g10070	-1.21267	4.15907	-4.37326	0.00209233	0.022084	-1.59067	Has domain(s) with predicted role in peroxisome fission and integral component of peroxisomal membrane localization
Afu8g06960	Afu8g06960	-3.59027	-2.59244	-3.9403	0.00387354	0.0335962	-1.59158	Ortholog of A. nidulans FGSC A4 : AN2397, Aspergillus flavus NRRL 3357 : AFL2T_05473, Neosartorya fischeri NRRL 181 : NFIA_099650 and Aspergillus versicolor : Aspve1_0026050
Afu3g01420	Afu3g01420	-3.05984	-1.57745	-3.92619	0.0039539	0.0339284	-1.59398	Serine hydrolase, putative
Afu3g08980	Afu3g08980	0.73091	8.48209	4.55236	0.00163475	0.0182416	-1.60569	Ortholog(s) have threonine synthase activity, role in threonine biosynthetic process and cytosol, nucleus localization
Afu2g01240	Afu2g01240	-1.02131	4.09226	-4.35737	0.00213913	0.0224126	-1.61108	Putative invertase
Afu3g02590	Afu3g02590	-1.58384	1.17033	-4.03462	0.00337942	0.030397	-1.61283	Has domain(s) with predicted RNA polymerase II transcription factor activity, sequence-specific DNA binding, zinc ion binding activity, role in regulation of transcription, DNA-templated and nucleus localization
Afu8g06590	Afu8g06590	-1.87396	0.493769	-3.97363	0.00369065	0.0325148	-1.61785	Ortholog of Aspergillus fumigatus A1163 : AFUB_081180
Afu4g01220	Afu4g01220	-1.57498	1.27126	-4.03941	0.00335615	0.0302194	-1.6193	Ortholog of A. oryzae RIB40 : AO090012000742, Neosartorya fischeri NRRL 181 : NFIA_044090, Aspergillus wentii : Aspwe1_0037909 and Aspergillus versicolor : Aspve1_0075682
Afu3g13620	Afu3g13620	-4.77166	-0.163062	-3.9011	0.00410111	0.0348087	-1.62387	cupin domain-containing protein
Afu7g00870	Afu7g00870	-3.90019	-1.73487	-3.90474	0.00407942	0.0347621	-1.62563	Ortholog(s) have 3'-5'-exoribonuclease activity and role in U5 snRNA 3'-end processing, exonucleolytic trimming to generate mature 3'-end of 5.8S rRNA from tricistronic rRNA transcript (SSU-rRNA, 5.8S rRNA, LSU-rRNA)
Afu2g09150	Afu2g09150	-1.0517	3.13558	-4.24968	0.00248754	0.0246201	-1.62673	Adenine deaminase, putative
Afu2g01670	Afu2g01670	-1.29588	5.2007	-4.43718	0.0019149	0.0207175	-1.62848	Ortholog of A. nidulans FGSC A4 : AN7686, A. niger CBS 513.88 : An03g04770, A. oryzae RIB40 : AO090701000780, Aspergillus wentii : Aspwe1_0028985 and Aspergillus sydowii : Aspsy1_0152669
Afu6g11890	Afu6g11890	-0.809977	8.67946	-4.52039	0.0017078	0.0188848	-1.63014	Putative dynamin GTPase
Afu1g17320	Afu1g17320	-3.81568	-1.85845	-3.90169	0.00409761	0.0348087	-1.63087	Has domain(s) with predicted hydrolase activity, hydrolyzing O-glycosyl compounds activity and role in carbohydrate metabolic process
Afu5g06870	Afu5g06870	-1.52664	1.16873	-4.02178	0.00344249	0.0308327	-1.6341	Ortholog of A. oryzae RIB40 : AO090012000043, Aspergillus tubingensis : Asptu1_0201859, Aspergillus brasiliensis : Aspbr1_0079627 and Aspergillus acidus : Aspfo1_0702358
Afu1g17060	Afu1g17060	1.62198	0.95365	4.01494	0.00347665	0.0310116	-1.63919	Ortholog(s) have nucleus localization
Afu1g10110	Afu1g10110	-1.92253	0.932144	-3.98728	0.00361844	0.0320523	-1.63972	Ortholog(s) have extracellular region localization
Afu4g00900	Afu4g00900	-2.93142	-1.66381	-3.87794	0.00424224	0.0357942	-1.65634	Ortholog of Neosartorya fischeri NRRL 181 : NFIA_044600, Aspergillus versicolor : Aspve1_0367236, Aspergillus sydowii : Aspsy1_0473347 and Aspergillus terreus NIH2624 : ATET_07537
Afu6g07480	Afu6g07480	4.63821	-1.76627	3.87568	0.00425632	0.0358776	-1.66364	Ortholog(s) have cellulase activity and role in xyloglucan catabolic process
Afu3g11720	Afu3g11720	0.88553	4.40643	4.35913	0.00213389	0.0224004	-1.66452	Ortholog of A. niger CBS 513.88 : An02g07510, A. oryzae RIB40 : AO090003000730, Neosartorya fischeri NRRL 181 : NFIA_065610, Aspergillus wentii : Aspwe1_0037065 and Aspergillus versicolor : Aspve1_0026984
Afu3g03250	Afu3g03250	-0.98165	3.6298	-4.2761	0.00239675	0.0238868	-1.66559	Has domain(s) with predicted oxidoreductase activity, oxidoreductase activity, acting on the aldehyde or oxo group of donors, NAD or NADP as acceptor activity and role in oxidation-reduction process
Afu8g05220	Afu8g05220	-1.11805	2.5697	-4.15824	0.00283135	0.0268759	-1.66783	Putative acetamidase
Afu4g03630	Afu4g03630	-0.720121	7.78051	-4.51883	0.00171144	0.0189008	-1.66808	sterol 24-C-methyltransferase, putative
Afu5g11690	Afu5g11690	-1.08813	5.55748	-4.43548	0.00191941	0.0207175	-1.67382	Putative protein tyrosine phosphatase
Afu2g10670	Afu2g10670	1.02716	2.94354	4.21777	0.00260216	0.0254608	-1.67437	Has domain(s) with predicted plasma membrane localization
Afu2g16630	Afu2g16630	-2.08197	1.5077	-4.00486	0.0035276	0.0314001	-1.67799	Has domain(s) with predicted acyl-CoA dehydrogenase activity, flavin adenine dinucleotide binding, oxidoreductase activity, acting on the CH-CH group of donors activity and role in oxidation-reduction process
Afu8g02110	Afu8g02110	2.9503	-1.83906	3.85805	0.00436757	0.0365997	-1.68111	Ortholog of Aspergillus fumigatus A1163 : AFUB_084500
Afu2g00570	Afu2g00570	0.959004	4.40072	4.34342	0.00218115	0.0226591	-1.68671	Has domain(s) with predicted N-acetyltransferase activity
Afu1g13000	Afu1g13000	-1.12614	3.06815	-4.19818	0.00267531	0.0259262	-1.68861	Ortholog of A. nidulans FGSC A4 : AN10534, AN7218, A. fumigatus Af293 : Afu7g03950, A. niger CBS 513.88 : An13g00410, An06g00970 and A. oryzae RIB40 : AO090023000035, AO090026000819
Afu4g13290	Afu4g13290	-1.21366	3.55001	-4.23995	0.0025219	0.0249027	-1.70114	Ortholog(s) have cytoplasm, nucleus localization
Afu1g06900	Afu1g06900	-1.00527	4.6711	-4.3465	0.00217178	0.0225891	-1.70356	Transcriptional regulator crzA
Afu3g02100	Afu3g02100	-1.60343	1.23371	-3.97562	0.00368003	0.0324546	-1.70494	Has domain(s) with predicted oxidoreductase activity and role in metabolic process
Afu2g14760	Afu2g14760	-1.12128	4.13601	-4.29477	0.00233475	0.0235657	-1.70563	Putative BCS1-like ATPase
Afu4g10130	Afu4g10130	-2.3675	-0.516777	-3.85171	0.00440835	0.0368336	-1.70654	Ortholog(s) have alpha-amylase activity and role in carbohydrate catabolic process
Afu4g06900	Afu4g06900	0.683337	8.94787	4.46122	0.00185242	0.020231	-1.71002	asparagine synthase (glutamine-hydrolyzing), putative
Afu4g04380	Afu4g04380	0.880434	4.02662	4.29061	0.00234843	0.0235657	-1.71889	Has domain(s) with predicted catalytic activity and role in biosynthetic process
Afu2g17815	Afu2g17815	-3.89296	-2.4554	-3.83184	0.00453878	0.037526	-1.72255	Ortholog of Aspergillus fumigatus A1163 : AFUB_033490
Afu6g12150	Afu6g12150	-3.31671	-2.97597	-3.83712	0.00450373	0.0374119	-1.72522	Putative bZip-type transcription factor with similarity to atfA
Afu7g00990	Afu7g00990	-4.36682	-2.86368	-3.82739	0.00456858	0.0376372	-1.73003	Ortholog(s) have plasma membrane localization
Afu6g09260	Afu6g09260	0.993007	3.26447	4.21072	0.00262823	0.0255991	-1.7339	Sensor histidine kinase/response regulator, putative
Afu7g05000	Afu7g05000	-1.61992	0.991442	-3.93362	0.00391137	0.0337375	-1.73439	protein of unknown function
Afu5g06820	Afu5g06820	2.95354	-2.02926	3.81957	0.00462141	0.0378761	-1.73444	Ortholog of A. niger CBS 513.88 : An03g00400, A. oryzae RIB40 : AO090701000306, Neosartorya fischeri NRRL 181 : NFIA_036290 and Aspergillus niger ATCC 1015 : 45807-mRNA
Afu6g13570	Afu6g13570	0.868359	4.19478	4.29393	0.00233752	0.0235657	-1.73489	Has domain(s) with predicted heme binding, peroxidase activity and role in oxidation-reduction process, response to oxidative stress
Afu5g03960	Afu5g03960	2.2837	-0.740421	3.82713	0.00457033	0.0376372	-1.73914	Putative chitinase
Afu2g04580	Afu2g04580	-2.92123	-1.55892	-3.80888	0.00469465	0.0382209	-1.74318	Ortholog of Aspergillus fumigatus A1163 : AFUB_021630
Afu3g02480	Afu3g02480	-1.13232	2.82627	-4.13134	0.00294192	0.0274697	-1.74809	Has domain(s) with predicted RNA polymerase II transcription factor activity, sequence-specific DNA binding, zinc ion binding activity, role in regulation of transcription, DNA-templated and nucleus localization
Afu4g12340	Afu4g12340	0.76933	5.33438	4.37671	0.0020823	0.0220324	-1.75501	Putative mitochondrial carrier protein
Afu6g08730	Afu6g08730	-2.93016	-1.80434	-3.80019	0.00475511	0.0384577	-1.75689	Has domain(s) with predicted NADP binding, coenzyme binding, oxidoreductase activity, acting on the CH-OH group of donors, NAD or NADP as acceptor, phosphogluconate dehydrogenase (decarboxylating) activity
Afu6g11010	Afu6g11010	-0.697447	5.85809	-4.40588	0.00199965	0.021422	-1.75801	Ortholog(s) have role in actin filament reorganization involved in cell cycle, budding cell apical bud growth, cell morphogenesis, cell separation after cytokinesis and cellular response to biotic stimulus, more
Afu4g02950	Afu4g02950	2.07745	-0.458834	3.82356	0.00459434	0.0377333	-1.76231	Has domain(s) with predicted hydrolase activity
Afu8g02460	Afu8g02460	-1.24496	2.59521	-4.09214	0.00311145	0.028586	-1.76281	Putative MFS transporter
Afu3g01790	Afu3g01790	-1.35123	2.20444	-4.04693	0.00332004	0.0299571	-1.76336	Ortholog(s) have role in cellular response to oxidative stress
Afu3g14270	Afu3g14270	-0.991619	3.45143	-4.19168	0.00270005	0.0260333	-1.76379	Putative aldo-keto reductase
Afu5g14710	Afu5g14710	-3.31782	-2.74355	-3.79838	0.0047678	0.0384877	-1.77006	Ortholog of Neosartorya fischeri NRRL 181 : NFIA_072270, Aspergillus versicolor : Aspve1_0129744, Aspergillus fumigatus A1163 : AFUB_062380 and Aspergillus clavatus NRRL 1 : ACLA_017450
Afu7g04880	Afu7g04880	0.813138	4.58552	4.29907	0.00232072	0.0234836	-1.77505	Has domain(s) with predicted transferase activity, transferring hexosyl groups activity and role in lipid glycosylation, metabolic process
Afu1g06270	Afu1g06270	-2.15403	1.07939	-3.89794	0.00412007	0.0349351	-1.7763	Ortholog of A. nidulans FGSC A4 : AN4228, A. niger CBS 513.88 : An18g05100, A. oryzae RIB40 : AO090001000423, Aspergillus sydowii : Aspsy1_0059198 and Aspergillus terreus NIH2624 : ATET_02994
Afu2g12830	Afu2g12830	-2.70558	-1.30084	-3.77839	0.00491046	0.03938	-1.78164	Has domain(s) with predicted transferase activity, transferring hexosyl groups activity and role in metabolic process
Afu7g01310	Afu7g01310	-0.88101	4.0403	-4.23753	0.00253052	0.0249591	-1.78312	Ortholog(s) have hydrolase activity, hydrolyzing O-glycosyl compounds activity and role in cellulose catabolic process, positive regulation of cellulose catabolic process
Afu3g10850	Afu3g10850	-1.81815	1.61406	-3.94684	0.00383693	0.0333246	-1.79531	Ortholog of A. niger CBS 513.88 : An16g00500, A. oryzae RIB40 : AO090102000071, Neosartorya fischeri NRRL 181 : NFIA_032600 and Aspergillus wentii : Aspwe1_0045718
Afu4g00490	Afu4g00490	-3.2083	-3.03622	-3.78121	0.00489008	0.0392803	-1.79568	Ortholog of A. nidulans FGSC A4 : AN3530, AN2658, A. fumigatus Af293 : Afu1g13760, Afu4g14350, A. niger CBS 513.88 : An09g01580 and A. oryzae RIB40 : AO090166000071
Afu6g03730	Afu6g03730	-0.657118	7.40491	-4.43276	0.00192662	0.0207693	-1.79894	2-methylcitrate dehydratase
Afu3g00570	Afu3g00570	-2.14304	-0.589336	-3.78149	0.00488801	0.0392803	-1.80072	Ortholog of A. nidulans FGSC A4 : AN7874, AN10158, A. fumigatus Af293 : Afu1g12200, Afu8g02315 and A. niger CBS 513.88 : An08g04520, An06g00280, An16g02300
Afu1g13980	Afu1g13980	-0.754206	6.17389	-4.38899	0.00204707	0.0217786	-1.80896	Ortholog of A. nidulans FGSC A4 : AN2186, AN10116, A. niger CBS 513.88 : An08g07120, An12g09760, An05g02480, An12g10180 and A. oryzae RIB40 : AO090010000355, AO090010000554
Afu1g00170	Afu1g00170	2.16994	-0.447165	3.79002	0.00482691	0.0389283	-1.80897	Ortholog of Aspergillus wentii : Aspwe1_0166268, Aspergillus fumigatus A1163 : AFUB_097600 and Aspergillus sydowii : Aspsy1_0165358, Aspsy1_0711744
Afu2g01405	Afu2g01405	-3.52295	-2.44532	-3.75739	0.00506522	0.0403197	-1.81716	Ortholog of A. nidulans FGSC A4 : AN3481, A. fumigatus Af293 : Afu1g02290, A. niger CBS 513.88 : An01g05960 and A. oryzae RIB40 : AO090026000175, AO090005000871, AO090026000055
Afu3g06830	Afu3g06830	0.650009	8.26636	4.41433	0.00197639	0.0211993	-1.81821	Aspartate-semialdehyde dehydrogenase
Afu2g13850	Afu2g13850	-0.719891	8.66963	-4.39283	0.00203619	0.0217591	-1.81881	Ortholog of A. nidulans FGSC A4 : AN2425, A. niger CBS 513.88 : An02g05260, A. oryzae RIB40 : AO090026000188, Aspergillus wentii : Aspwe1_0054675 and Aspergillus sydowii : Aspsy1_0075212
Afu6g03990	Afu6g03990	-0.719819	5.88715	-4.36548	0.00211511	0.0222696	-1.81989	Has domain(s) with predicted role in cell cycle arrest
Afu6g05000	Afu6g05000	-1.44138	1.50373	-3.92921	0.00393654	0.0338133	-1.82094	Putative invertase
Afu8g02250	Afu8g02250	2.38599	-1.32366	3.74907	0.00512793	0.040668	-1.8241	Ortholog of Neosartorya fischeri NRRL 181 : NFIA_095820, Aspergillus versicolor : Aspve1_0152402, Aspergillus clavatus NRRL 1 : ACLA_043370 and Aspergillus niger ATCC 1015 : 177036-mRNA
Afu8g07070	Afu8g07070	-2.76209	-0.841407	-3.74974	0.00512287	0.0406655	-1.82741	Ortholog(s) have glucan 1,4-alpha-maltotriohydrolase activity, maltose alpha-glucosidase activity, oligo-1,6-glucosidase activity, sucrose alpha-glucosidase activity and role in maltose catabolic process, sucrose catabolic process
Afu5g06500	Afu5g06500	-0.692868	5.8205	-4.34878	0.00216489	0.0225448	-1.8388	Acyl-CoA dehydrogenase family protein with a predicted role in fatty acid beta oxidation
Afu4g03780	Afu4g03780	-2.92868	-1.2188	-3.73393	0.00524423	0.0411341	-1.84021	Rhamnogalacturonase B, putative
Afu4g07310	Afu4g07310	0.799805	4.4662	4.24345	0.00250948	0.0248086	-1.84293	Ortholog(s) have ATPase activity, nicotinamide-nucleotide adenylyltransferase activity
Afu4g09330	Afu4g09330	0.656517	6.23553	4.37853	0.00207704	0.0220038	-1.85018	Ortholog of A. oryzae RIB40 : AO090023000600, AO090138000106, Neosartorya fischeri NRRL 181 : NFIA_106680, Aspergillus versicolor : Aspve1_0079668 and Aspergillus clavatus NRRL 1 : ACLA_048690
Afu4g04200	Afu4g04200	-0.918393	4.34139	-4.21932	0.00259645	0.0254608	-1.85035	Has domain(s) with predicted role in phosphatidylinositol phosphorylation
Afu2g14010	Afu2g14010	-0.781297	5.89814	-4.34175	0.00218625	0.0226846	-1.85362	Ortholog of A. nidulans FGSC A4 : AN6370, A. oryzae RIB40 : AO090026000159, Aspergillus wentii : Aspwe1_0696714, Aspergillus sydowii : Aspsy1_0031745 and Aspergillus terreus NIH2624 : ATET_01392
Afu2g04390	Afu2g04390	-0.793542	5.43871	-4.30783	0.0022924	0.0233159	-1.85742	Ortholog of A. nidulans FGSC A4 : AN10247, A. oryzae RIB40 : AO090003000225, Aspergillus wentii : Aspwe1_0046123 and Aspergillus terreus NIH2624 : ATET_06072
Afu2g01320	Afu2g01320	-1.06229	6.285	-4.35355	0.00215056	0.0224774	-1.85884	Has domain(s) with predicted cation-transporting ATPase activity, metal ion binding, nucleotide binding activity, role in cation transport and integral component of membrane localization
Afu2g17490	Afu2g17490	-1.62649	1.15297	-3.86192	0.0043429	0.0364688	-1.85953	Ortholog of A. nidulans FGSC A4 : AN1877, AN7228, A. niger CBS 513.88 : An04g09550, A. oryzae RIB40 : AO090102000061 and Neosartorya fischeri NRRL 181 : NFIA_092910
Afu2g14470	Afu2g14470	-3.38918	-2.71734	-3.72488	0.00531509	0.0414626	-1.8611	Ortholog(s) have extracellular region localization
Afu2g00650	Afu2g00650	-3.39825	-2.52719	-3.72198	0.00533799	0.0414903	-1.863	Putative secreted arabinosidase
Afu4g09110	Afu4g09110	0.762732	8.2033	4.38472	0.00205926	0.0218695	-1.86439	Putative cytochrome c peroxidase
Afu4g06170	Afu4g06170	0.881468	5.37473	4.30395	0.00230492	0.0233789	-1.86716	Has domain(s) with predicted sequence-specific DNA binding, transcription factor activity, sequence-specific DNA binding activity and role in regulation of transcription, DNA-templated
Afu1g00150	Afu1g00150	-2.33808	-1.09395	-3.71595	0.00538604	0.0417503	-1.86917	RING finger protein
Afu2g00230	Afu2g00230	1.36686	2.85956	4.07184	0.00320333	0.0292423	-1.87069	Ortholog(s) have mitochondrion localization
Afu7g03850	Afu7g03850	0.963248	3.86298	4.17235	0.00277515	0.0265777	-1.87327	Has domain(s) with predicted catalytic activity, nitronate monooxygenase activity and role in oxidation-reduction process
Afu2g15130	Afu2g15130	-0.982642	3.75481	-4.14235	0.00289611	0.0272197	-1.88143	ABC multidrug transporter A-2, putative
Afu6g06530	Afu6g06530	-1.19273	2.64529	-4.01888	0.00345694	0.0309	-1.88502	Ortholog of Aspergillus fumigatus A1163 : AFUB_072450
Afu6g03260	Afu6g03260	-2.15474	-0.422234	-3.72613	0.00530522	0.0414232	-1.88643	Putative aspartic endopeptidase
Afu3g12255	Afu3g12255	-0.978716	3.26862	-4.08968	0.00312242	0.0286561	-1.88667	Ortholog of A. nidulans FGSC A4 : AN2844, A. niger CBS 513.88 : An02g08130, A. oryzae RIB40 : AO090003000790, Neosartorya fischeri NRRL 181 : NFIA_065040 and Aspergillus versicolor : Aspve1_0080524
Afu4g06610	Afu4g06610	0.741526	5.59495	4.30936	0.00228749	0.0233159	-1.88708	Ortholog of A. nidulans FGSC A4 : AN2913, AN4375, A. fumigatus Af293 : Afu3g07740, A. niger CBS 513.88 : An04g00930 and A. oryzae RIB40 : AO090023000927, AO090020000420
Afu2g12630	Afu2g12630	-2.00779	-0.24506	-3.73461	0.00523895	0.0411303	-1.88907	Allergen Asp f 13
Afu3g00605	Afu3g00605	-2.97052	-1.94412	-3.69683	0.00554125	0.042607	-1.89044	protein of unknown function
Afu3g07790	Afu3g07790	0.765946	7.52869	4.37366	0.00209115	0.022084	-1.89488	Argininosuccinate lyase
Afu5g11310	Afu5g11310	0.810728	4.25428	4.19008	0.00270618	0.0260333	-1.89645	Ortholog of A. nidulans FGSC A4 : AN0172, A. niger CBS 513.88 : An01g02460, A. oryzae RIB40 : AO090026000711, Aspergillus wentii : Aspwe1_0442534 and Aspergillus sydowii : Aspsy1_0027712
Afu6g11300	Afu6g11300	-0.9146	3.94009	-4.1487	0.00287004	0.0270914	-1.90026	Putative transient receptor potential Ca2+ channel family protein
Afu5g03710	Afu5g03710	-0.867004	6.87466	-4.35102	0.00215816	0.022502	-1.90318	Ortholog of A. nidulans FGSC A4 : AN8235, A. niger CBS 513.88 : An09g06450, A. oryzae RIB40 : AO090102000581, Aspergillus wentii : Aspwe1_0043078 and Aspergillus sydowii : Aspsy1_0161939
Afu7g08640	Afu7g08640	-1.00415	3.6767	-4.11962	0.00299158	0.0277522	-1.90424	Ortholog of Aspergillus fumigatus A1163 : AFUB_080060
Afu3g00490	Afu3g00490	0.772564	4.88008	4.23281	0.00254743	0.0250971	-1.91033	Has domain(s) with predicted RNA polymerase II transcription factor activity, sequence-specific DNA binding, zinc ion binding activity, role in regulation of transcription, DNA-templated and nucleus localization
Afu1g01430	Afu1g01430	-3.99651	-2.0732	-3.67787	0.00569985	0.0434373	-1.91483	Has domain(s) with predicted catalytic activity and role in metabolic process
Afu3g14590	Afu3g14590	0.817033	4.84544	4.22617	0.00257144	0.0252755	-1.9158	Ortholog(s) have copper ion binding, primary amine oxidase activity, quinone binding activity, role in oxidation-reduction process and external side of fungal-type cell wall localization
Afu2g11860	Afu2g11860	0.809932	5.96451	4.31356	0.0022741	0.0233159	-1.92158	Ortholog of A. nidulans FGSC A4 : AN6203, A. oryzae RIB40 : AO090026000457, Aspergillus tubingensis : Asptu1_0039119 and Aspergillus brasiliensis : Aspbr1_0038813
Afu1g15740	Afu1g15740	1.10527	3.78691	4.12812	0.00295549	0.0275364	-1.92807	Ortholog(s) have phosphatase activity, role in dephosphorylation and cytoplasm, nucleus localization
Afu5g01242	Afu5g01242	-4.70041	-2.70049	-3.66737	0.00578977	0.043933	-1.92953	Ortholog of Aspergillus fumigatus A1163 : AFUB_049720
Afu5g05960	Afu5g05960	0.645941	8.18023	4.34066	0.00218957	0.0226917	-1.9307	Putative serine/threonine protein kinase
Afu7g01500	Afu7g01500	2.36656	-0.795189	3.68517	0.00563822	0.0431596	-1.93163	Ortholog of Aspergillus fumigatus A1163 : AFUB_088070
Afu3g01620	Afu3g01620	-3.97688	-2.08711	-3.66249	0.00583202	0.0440146	-1.93467	Ortholog of A. oryzae RIB40 : AO090020000391, Aspergillus flavus NRRL 3357 : AFL2T_10925, Neosartorya fischeri NRRL 181 : NFIA_002610 and Aspergillus fumigatus A1163 : AFUB_046770
Afu2g01740	Afu2g01740	-1.36933	3.16787	-4.03303	0.00338714	0.0304205	-1.93722	Ortholog of A. niger CBS 513.88 : An14g03580, A. oryzae RIB40 : AO090011000423, Aspergillus wentii : Aspwe1_0112466, Aspergillus sydowii : Aspsy1_0091287 and Aspergillus terreus NIH2624 : ATET_05746
Afu1g09580	Afu1g09580	-0.87926	4.37727	-4.16401	0.0028082	0.0267055	-1.93814	Has domain(s) with predicted plasma membrane localization
Afu5g01120	Afu5g01120	-2.75523	-0.972778	-3.66374	0.00582119	0.0439973	-1.94152	Ortholog of A. nidulans FGSC A4 : AN8927, A. oryzae RIB40 : AO090003001298, Aspergillus flavus NRRL 3357 : AFL2T_01773 and Neosartorya fischeri NRRL 181 : NFIA_041050
Afu8g02550	Afu8g02550	-1.07081	8.03248	-4.32178	0.00224811	0.0231585	-1.94457	Putative MFS peptide transporter
Afu3g08530	Afu3g08530	-0.869683	4.03943	-4.12931	0.00295045	0.0275194	-1.94483	Has domain(s) with predicted role in transmembrane transport and integral component of membrane localization
Afu5g11020	Afu5g11020	-1.29886	3.69154	-4.08515	0.00314278	0.0287507	-1.94729	Has domain(s) with predicted ammonium transmembrane transporter activity, role in ammonium transport and membrane localization
Afu1g12640	Afu1g12640	1.03137	4.43541	4.16688	0.00279678	0.0266954	-1.95279	Ortholog of A. nidulans FGSC A4 : AN1049, A. niger CBS 513.88 : An08g05390, A. oryzae RIB40 : AO090012000714, Aspergillus wentii : Aspwe1_0501033 and Aspergillus sydowii : Aspsy1_0140149
Afu8g06680	Afu8g06680	2.60976	-1.19691	3.65475	0.00589979	0.0444088	-1.95363	Ortholog of Aspergillus fumigatus A1163 : AFUB_081100 and Aspergillus terreus NIH2624 : ATET_08599
Afu4g01060	Afu4g01060	0.96764	4.43192	4.16491	0.00280461	0.0267055	-1.95555	Ortholog of A. nidulans FGSC A4 : AN6727, AN5371, AN0386, A. fumigatus Af293 : Afu1g01610, Afu6g03180, Afu7g05880 and A. niger CBS 513.88 : An04g08650, An07g02000
Afu2g01490	Afu2g01490	3.55939	-3.24907	3.65797	0.0058715	0.0442348	-1.95717	Ortholog of Neosartorya fischeri NRRL 181 : NFIA_033780 and Aspergillus fumigatus A1163 : AFUB_018570
Afu5g00980	Afu5g00980	-1.50811	3.43454	-4.04807	0.0033146	0.0299396	-1.95919	Has domain(s) with predicted role in transmembrane transport and integral component of membrane localization
Afu7g00810	Afu7g00810	-2.03131	0.0515927	-3.70233	0.00549607	0.0423912	-1.9595	Ortholog of Aspergillus fumigatus A1163 : AFUB_087390
Afu8g01560	Afu8g01560	1.11123	6.17555	4.29214	0.00234339	0.0235657	-1.97049	Putative aldo-keto reductase
Afu7g04600	Afu7g04600	-0.687659	6.1073	-4.26997	0.0024175	0.0240377	-1.98185	Has domain(s) with predicted Rho guanyl-nucleotide exchange factor activity, role in regulation of Rho protein signal transduction and cytoplasm, intracellular localization
Afu4g10320	Afu4g10320	-1.26023	2.67545	-3.95091	0.00381432	0.0331958	-1.98405	Ortholog of A. nidulans FGSC A4 : AN10252, A. niger CBS 513.88 : An04g06600, A. oryzae RIB40 : AO090003001189, Aspergillus wentii : Aspwe1_0166765 and Aspergillus sydowii : Aspsy1_0084447
Afu5g01010	Afu5g01010	-1.42084	1.75313	-3.84274	0.00446674	0.0371766	-1.98521	Ortholog of A. fumigatus Af293 : Afu8g00342, A. niger CBS 513.88 : An11g08170, Neosartorya fischeri NRRL 181 : NFIA_041160, NFIA_057730 and Aspergillus fumigatus A1163 : AFUB_049470, AFUB_086230
Afu2g14320	Afu2g14320	-3.12927	-0.680109	-3.63447	0.00608132	0.0452592	-1.9855	Ortholog of A. nidulans FGSC A4 : AN8638/cetJ, A. fumigatus Af293 : Afu3g13130, Afu4g00730, Afu8g01530, A. niger CBS 513.88 : An12g10710, An01g01230 and A. oryzae RIB40 : AO090113000154
Afu5g07490	Afu5g07490	-2.19672	-0.561631	-3.64763	0.00596287	0.0446728	-1.98739	Ortholog of A. nidulans FGSC A4 : AN4151, AN5421, A. niger CBS 513.88 : An14g01660, An08g09760, An11g00210 and A. oryzae RIB40 : AO090012000034, AO090009000581, AO090012000374
Afu2g14360	Afu2g14360	-1.55833	1.71343	-3.83135	0.00454204	0.037526	-1.98973	GPI-anchored endo-beta-1,3-glucanase
Afu7g08500	Afu7g08500	0.653124	6.41762	4.29302	0.00234051	0.0235657	-1.98989	Ortholog of A. oryzae RIB40 : AO090010000783, Aspergillus glaucus : Aspgl1_0068939, Aspgl1_0124292, Aspergillus flavus NRRL 3357 : AFL2T_00932 and Aspergillus kawachii : Aspka1_0182640
Afu1g17700	Afu1g17700	-2.25708	-0.99752	-3.62925	0.00612895	0.0454953	-1.99039	Ortholog(s) have versicolorin reductase activity and role in monodictyphenone biosynthetic process, sterigmatocystin biosynthetic process, xanthone-containing compound biosynthetic process
Afu8g04070	Afu8g04070	1.79206	-0.106707	3.68008	0.00568112	0.0433716	-1.99562	Putative glucosamine-6-phosphate deaminase
Afu8g02480	Afu8g02480	-2.63663	1.24502	-3.7514	0.00511032	0.0406034	-1.99719	Ortholog of A. nidulans FGSC A4 : AN2792, A. niger CBS 513.88 : An12g05730, Neosartorya fischeri NRRL 181 : NFIA_096170 and Aspergillus versicolor : Aspve1_0038333
Afu2g14290	Afu2g14290	-1.01901	2.9716	-3.98215	0.00364537	0.0322484	-1.99888	Has domain(s) with predicted hydrolase activity and role in cellular metabolic process
Afu8g00720	Afu8g00720	-1.54581	1.5769	-3.80962	0.00468952	0.0382153	-1.99931	Putative amino acid transporter
Afu5g12330	Afu5g12330	-0.765397	5.22196	-4.19333	0.00269375	0.0260333	-2.00338	Ortholog(s) have endoplasmic reticulum membrane, mitotic spindle pole body, nucleus localization
Afu6g06535	Afu6g06535	-1.23012	2.33391	-3.9018	0.00409693	0.0348087	-2.00513	Has domain(s) with predicted RNA polymerase II transcription factor activity, sequence-specific DNA binding, zinc ion binding activity, role in regulation of transcription, DNA-templated and nucleus localization
Afu6g12780	Afu6g12780	1.27711	2.75583	3.97038	0.00370804	0.0326157	-2.00729	Ortholog of A. nidulans FGSC A4 : AN3717, A. niger CBS 513.88 : An08g10700/MT-I, A. oryzae RIB40 : AO090003000398, Aspergillus wentii : Aspwe1_0033656 and Aspergillus sydowii : Aspsy1_0493104
Afu3g12940	Afu3g12940	0.732587	5.30966	4.20464	0.00265094	0.0257618	-2.00759	C6 transcription factor hasF
Afu2g14350	Afu2g14350	1.42952	2.98517	3.99223	0.00359258	0.03188	-2.0088	Has domain(s) with predicted DNA binding, sequence-specific DNA binding, transcription factor activity, sequence-specific DNA binding activity and role in regulation of transcription, DNA-templated
Afu1g09930	Afu1g09930	0.760904	7.26933	4.29388	0.00233767	0.0235657	-2.01402	Putative glycerol dehydrogenase
Afu8g01710	Afu8g01710	0.64287	6.92636	4.28894	0.00235394	0.0235696	-2.01693	Antigenic thaumatin domain protein
Afu4g06410	Afu4g06410	-1.25064	1.96257	-3.84862	0.0044284	0.0369402	-2.02027	Ortholog of Neosartorya fischeri NRRL 181 : NFIA_109740, Aspergillus wentii : Aspwe1_0023328, Aspergillus fumigatus A1163 : AFUB_063530 and Aspergillus clavatus NRRL 1 : ACLA_045720
Afu3g07840	Afu3g07840	2.74032	-2.24163	3.59069	0.00649367	0.0471024	-2.02914	Ortholog of A. oryzae RIB40 : AO090005001481, Aspergillus flavus NRRL 3357 : AFL2T_01383, Neosartorya fischeri NRRL 181 : NFIA_069320 and Aspergillus fumigatus A1163 : AFUB_041270
Afu1g17170	Afu1g17170	-2.7451	-1.76084	-3.58623	0.00653728	0.0472988	-2.03263	Putative alpha-ketoglutarate-dependent taurine dioxygenase
Afu1g15000	Afu1g15000	0.612817	7.19725	4.2782	0.00238969	0.0238441	-2.0369	Putative isopropylmalate synthase
Afu1g11530	Afu1g11530	-0.972918	5.27978	-4.17038	0.00278292	0.0265927	-2.04014	Has domain(s) with predicted carbon-carbon lyase activity, catalytic activity and role in cellular aromatic compound metabolic process
Afu4g04320	Afu4g04320	1.06876	2.63436	3.93736	0.00389013	0.0336165	-2.0412	Has domain(s) with predicted DNA binding, sequence-specific DNA binding, transcription factor activity, sequence-specific DNA binding activity and role in regulation of transcription, DNA-templated
Afu3g14560	Afu3g14560	-1.27576	2.47413	-3.89138	0.00415971	0.035167	-2.04525	Putative major facilitator superfamily (MFS) transporter
Afu7g06660	Afu7g06660	-1.0213	3.97682	-4.05291	0.0032916	0.0297945	-2.0456	protein of unknown function
Afu6g14490	Afu6g14490	-1.84252	0.186824	-3.65073	0.0059353	0.0445589	-2.04708	beta-glucosidase, putative
Afu1g17490	Afu1g17490	-0.835474	4.42584	-4.09604	0.00309414	0.0284575	-2.0474	Has domain(s) with predicted carbohydrate binding, carbon-oxygen lyase activity and role in amino sugar catabolic process, carbohydrate metabolic process
Afu7g04820	Afu7g04820	-1.19003	5.47456	-4.17084	0.00278111	0.0265927	-2.05467	Ortholog(s) have role in filamentous growth of a population of unicellular organisms in response to biotic stimulus, more
Afu5g08880	Afu5g08880	2.42485	-1.44282	3.57417	0.00665677	0.0479734	-2.0567	Ortholog of A. niger CBS 513.88 : An07g04500, A. oryzae RIB40 : AO090020000458, Aspergillus wentii : Aspwe1_0023721, Aspergillus sydowii : Aspsy1_0091333 and Aspergillus terreus NIH2624 : ATET_06578
Afu6g02130	Afu6g02130	0.686712	7.49042	4.26489	0.00243485	0.0241822	-2.05707	Ortholog(s) have Rab GTPase binding, Rab geranylgeranyltransferase activity and role in ER to Golgi vesicle-mediated transport, activation of GTPase activity, protein geranylgeranylation, protein targeting to membrane
Afu3g07930	Afu3g07930	0.873338	5.08282	4.15064	0.00286215	0.0270879	-2.05908	Putative glutathione S-transferase
Afu6g13060	Afu6g13060	-0.849272	5.87685	-4.20042	0.00266683	0.025887	-2.06026	Ortholog of A. nidulans FGSC A4 : AN10689, A. niger CBS 513.88 : An08g10410, A. oryzae RIB40 : AO090003000431, Aspergillus wentii : Aspwe1_0099545 and Aspergillus terreus NIH2624 : ATET_03336
Afu3g08500	Afu3g08500	-0.656568	6.35806	-4.23011	0.00255716	0.025164	-2.06138	Ortholog of A. nidulans FGSC A4 : AN2983/msb1, A. niger CBS 513.88 : An02g12170, A. oryzae RIB40 : AO090005001425, Aspergillus wentii : Aspwe1_0052317 and Aspergillus sydowii : Aspsy1_0146126
Afu6g00750	Afu6g00750	0.665972	5.68155	4.19775	0.00267692	0.0259262	-2.06437	Putative pyruvate decarboxylase
Afu3g00530	Afu3g00530	2.20692	0.405534	3.66553	0.00580567	0.0439704	-2.06842	Ortholog of Neosartorya fischeri NRRL 181 : NFIA_001100, Aspergillus versicolor : Aspve1_0044806, Aspergillus fumigatus A1163 : AFUB_047920 and Aspergillus sydowii : Aspsy1_0498725
Afu5g03860	Afu5g03860	-0.960951	3.9266	-4.03263	0.00338911	0.0304205	-2.0712	Ortholog of A. nidulans FGSC A4 : AN11069, A. niger CBS 513.88 : An09g06330, Neosartorya fischeri NRRL 181 : NFIA_038250, Aspergillus wentii : Aspwe1_0115239 and Aspergillus clavatus NRRL 1 : ACLA_001270
Afu1g00110	Afu1g00110	-3.09804	-3.08605	-3.55961	0.00680424	0.0484944	-2.07366	protein of unknown function
Afu6g00530	Afu6g00530	-1.6795	0.36287	-3.64727	0.0059661	0.0446728	-2.07553	protein of unknown function
Afu1g17040	Afu1g17040	-1.06991	2.74944	-3.90114	0.00410088	0.0348087	-2.08092	Ortholog(s) have cytosol, nucleus localization
Afu1g11450	Afu1g11450	-0.659756	6.62222	-4.22184	0.00258722	0.0254015	-2.08943	Ortholog of A. nidulans FGSC A4 : AN1156, A. niger CBS 513.88 : An08g03570, A. oryzae RIB40 : AO090038000280, Aspergillus wentii : Aspwe1_0068767 and Aspergillus sydowii : Aspsy1_0191007
Afu1g04630	Afu1g04630	-3.5023	-2.10901	-3.54277	0.00697901	0.0492889	-2.08999	Ortholog of Aspergillus fumigatus A1163 : AFUB_004980
Afu5g09910	Afu5g09910	1.22154	5.47596	4.15596	0.00284056	0.0269335	-2.0977	Putative p-nitroreductase family protein
Afu3g00175	Afu3g00175	1.62603	0.464833	3.65362	0.00590974	0.0444447	-2.09982	Ortholog of Aspergillus fumigatus A1163 : AFUB_048260
Afu4g00200	Afu4g00200	-0.916051	4.11835	-4.02993	0.00340231	0.030507	-2.10467	Ortholog of A. nidulans FGSC A4 : AN5509, AN2837, AN2029, A. oryzae RIB40 : AO090023000015, AO090113000086 and Neosartorya fischeri NRRL 181 : NFIA_003110, NFIA_045440
Afu1g10450	Afu1g10450	-0.869338	4.61527	-4.07219	0.00320173	0.0292423	-2.1079	Ortholog of A. nidulans FGSC A4 : AN1233, A. niger CBS 513.88 : An08g02400, A. oryzae RIB40 : AO090038000382, Aspergillus wentii : Aspwe1_0036589 and Aspergillus sydowii : Aspsy1_0025514
Afu6g11540	Afu6g11540	-2.49383	-1.09341	-3.53647	0.00704568	0.0495972	-2.11104	Has domain(s) with predicted transferase activity, transferring phosphorus-containing groups activity
Afu5g02130	Afu5g02130	-1.62733	2.33446	-3.81142	0.00467712	0.0381506	-2.1157	Putative alpha-galactosidase
Afu4g02790	Afu4g02790	0.678325	5.53598	4.15039	0.00286316	0.0270879	-2.1179	Has domain(s) with predicted hydrolase activity, acting on carbon-nitrogen (but not peptide) bonds activity and role in nitrogen compound metabolic process
Afu4g13070	Afu4g13070	-0.843001	5.16564	-4.10786	0.00304224	0.0281917	-2.12435	Ortholog of A. nidulans FGSC A4 : AN3006, Neosartorya fischeri NRRL 181 : NFIA_103280, Aspergillus versicolor : Aspve1_0032308 and Aspergillus niger ATCC 1015 : 52618-mRNA
Afu3g03500	Afu3g03500	2.24043	-0.711571	3.55152	0.00688762	0.0488856	-2.12538	Putative multidrug resistance protein
Afu1g12025	Afu1g12025	0.977111	3.34312	3.9509	0.00381437	0.0331958	-2.13429	Ortholog of A. nidulans FGSC A4 : AN1067, A. oryzae RIB40 : AO090001000340, Neosartorya fischeri NRRL 181 : NFIA_013500 and Aspergillus versicolor : Aspve1_0024253
Afu2g14850	Afu2g14850	-1.31397	2.77561	-3.86183	0.00434345	0.0364688	-2.13663	Has domain(s) with predicted catalytic activity and role in metabolic process
Afu1g16140	Afu1g16140	1.59874	0.865647	3.66335	0.00582461	0.0439973	-2.14247	protein of unknown function
Afu1g01760	Afu1g01760	-0.699657	5.71698	-4.13778	0.00291506	0.0272902	-2.14334	Ortholog of A. nidulans FGSC A4 : AN0379, A. oryzae RIB40 : AO090005000918, Aspergillus wentii : Aspwe1_0025697 and Aspergillus sydowii : Aspsy1_0115500
Afu3g12690	Afu3g12690	-0.682287	8.11491	-4.1909	0.00270303	0.0260333	-2.14495	UDP-galactopyranose mutase
Afu1g10170	Afu1g10170	-1.75335	0.524958	-3.60354	0.00636965	0.0464779	-2.15412	Ortholog of A. nidulans FGSC A4 : AN1262, A. oryzae RIB40 : AO090038000416, Aspergillus wentii : Aspwe1_0048985, Aspergillus sydowii : Aspsy1_0025487 and Aspergillus terreus NIH2624 : ATET_00162
Afu5g02120	Afu5g02120	-0.699469	5.27373	-4.09772	0.0030867	0.0284195	-2.15451	Ortholog of A. nidulans FGSC A4 : AN8051, A. niger CBS 513.88 : An02g11160, A. oryzae RIB40 : AO090003001306, Aspergillus wentii : Aspwe1_0029924 and Aspergillus sydowii : Aspsy1_0156226
Afu3g14400	Afu3g14400	0.900354	4.23498	4.01608	0.00347094	0.0309929	-2.15548	Ortholog of Neosartorya fischeri NRRL 181 : NFIA_062910 and Aspergillus fumigatus A1163 : AFUB_034830
Afu5g11440	Afu5g11440	1.59102	0.499746	3.61578	0.00625387	0.0459626	-2.16045	Ortholog of A. niger CBS 513.88 : An18g04530, Aspergillus wentii : Aspwe1_0170677, Aspergillus sydowii : Aspsy1_0054984 and Aspergillus terreus NIH2624 : ATET_02126
Afu1g17180	Afu1g17180	0.966073	7.62704	4.19223	0.00269794	0.0260333	-2.16397	Putative pyridine nucleotide-disulphide oxidoreductase
Afu7g01770	Afu7g01770	-1.96789	0.851836	-3.62233	0.00619281	0.0457319	-2.16668	Ortholog of A. nidulans FGSC A4 : AN6944, Neosartorya fischeri NRRL 181 : NFIA_114500, Aspergillus wentii : Aspwe1_0181920 and Aspergillus versicolor : Aspve1_0123814
Afu5g14140	Afu5g14140	-1.44033	1.01391	-3.64501	0.00598627	0.0447848	-2.16821	Has domain(s) with predicted DNA binding, RNA polymerase II transcription factor activity, sequence-specific DNA binding, zinc ion binding activity and role in regulation of transcription, DNA-templated, transcription, DNA-templated
Afu8g05450	Afu8g05450	-0.753445	4.95285	-4.06021	0.00325728	0.0295775	-2.17144	Ortholog of A. nidulans FGSC A4 : AN1535, Neosartorya fischeri NRRL 181 : NFIA_098190, Aspergillus wentii : Aspwe1_0176287 and Aspergillus versicolor : Aspve1_0435110
Afu4g10620	Afu4g10620	0.794032	6.24652	4.16349	0.00281029	0.0267055	-2.17177	Has domain(s) with predicted 4-hydroxyphenylpyruvate dioxygenase activity and role in aromatic amino acid family metabolic process, oxidation-reduction process
Afu1g15410	Afu1g15410	1.1481	1.82425	3.7541	0.00508996	0.0404791	-2.17415	Has domain(s) with predicted zinc ion binding activity
Afu5g00890	Afu5g00890	-2.26103	0.437574	-3.56473	0.00675204	0.0483395	-2.18687	protein of unknown function
Afu8g02500	Afu8g02500	1.00867	2.52057	3.82772	0.00456637	0.0376372	-2.18802	Predicted glutathione S transferase
Afu7g01010	Afu7g01010	-0.989237	2.7409	-3.83133	0.00454219	0.037526	-2.18996	Putative alcohol dehydrogenase
Afu4g01280	Afu4g01280	0.839654	4.04436	3.96937	0.0037135	0.0326157	-2.20244	Ortholog of A. nidulans FGSC A4 : AN10390, AN3286, A. fumigatus Af293 : Afu5g00830, A. niger CBS 513.88 : An12g00980, An11g04090, An06g00150 and A. oryzae RIB40 : AO090138000050, AO090010000179
Afu1g02910	Afu1g02910	-0.647643	6.52927	-4.14135	0.00290024	0.0272287	-2.20615	Ortholog of A. nidulans FGSC A4 : AN10031, A. niger CBS 513.88 : An01g05060, A. oryzae RIB40 : AO090005000782, Aspergillus wentii : Aspwe1_0169592 and Aspergillus sydowii : Aspsy1_0076110
Afu5g07760	Afu5g07760	-0.925273	5.30309	-4.05769	0.00326907	0.0296218	-2.21511	Has domain(s) with predicted role in transmembrane transport and integral component of membrane localization
Afu4g13950	Afu4g13950	-1.20711	4.13805	-3.9516	0.00381048	0.0331958	-2.21884	Has domain(s) with predicted N-acetyltransferase activity
Afu5g04255	Afu5g04255	-1.44971	4.16942	-3.94714	0.00383525	0.0333246	-2.22452	protein of unknown function
Afu5g10370	Afu5g10370	0.627697	7.84775	4.14781	0.00287369	0.0270914	-2.22872	succinate dehydrogenase [ubiquinone] iron-sulfur subunit, mitochondrial, putative
Afu6g06670	Afu6g06670	-0.938131	3.02415	-3.83227	0.00453596	0.037526	-2.23745	Ortholog of A. nidulans FGSC A4 : AN5764, A. niger CBS 513.88 : An18g06390, A. oryzae RIB40 : AO090003000043, Aspergillus wentii : Aspwe1_0170253 and Aspergillus sydowii : Aspsy1_0030199
Afu6g13150	Afu6g13150	-0.722563	4.90527	-4.01167	0.00349309	0.0311259	-2.23918	Transcript up-regulated in conidia exposed to neutrophils
Afu3g12210	Afu3g12210	-1.21236	1.7237	-3.67436	0.00572973	0.0436263	-2.24336	Putative carboxypeptidase Y
Afu3g08040	Afu3g08040	0.681311	5.81655	4.08853	0.00312759	0.0286729	-2.24443	Ortholog(s) have DNA-directed RNA polymerase activity, role in transcription from RNA polymerase II promoter and DNA-directed RNA polymerase II, holoenzyme localization
Afu3g15250	Afu3g15250	-2.05785	0.568867	-3.53853	0.00702383	0.0494839	-2.24711	MFS drug efflux transporter, putative
Afu3g11840	Afu3g11840	-1.01575	3.4705	-3.8696	0.00429434	0.0361627	-2.24781	Has domain(s) with predicted oxidoreductase activity and role in oxidation-reduction process
Afu5g11890	Afu5g11890	-0.861612	6.64166	-4.10453	0.00305678	0.0282349	-2.26121	Ortholog(s) have Rho guanyl-nucleotide exchange factor activity, role in actomyosin contractile ring assembly, regulation of actomyosin contractile ring contraction and contractile ring localization
Afu4g08760	Afu4g08760	0.710041	4.96954	4.00416	0.00353118	0.0314001	-2.26631	Ortholog(s) have 3-deoxy-7-phosphoheptulonate synthase activity
Afu5g09920	Afu5g09920	-1.10035	2.20357	-3.71201	0.00541758	0.0419191	-2.27355	Has domain(s) with predicted hydrolase activity and role in metabolic process
Afu1g10370	Afu1g10370	-1.05972	2.74108	-3.76974	0.00497356	0.0398117	-2.28114	Putative MFS multidrug transporter
Afu8g07080	Afu8g07080	-1.688	1.06548	-3.56269	0.00677272	0.04835	-2.28779	Putative secreted metalloprotease
Afu7g06650	Afu7g06650	0.81548	7.08467	4.09938	0.00307937	0.0283825	-2.30502	Has domain(s) with predicted catalytic activity
Afu6g08480	Afu6g08480	-0.878752	3.29571	-3.81367	0.00466162	0.0380603	-2.31226	Putative aquaporin
Afu4g07040	Afu4g07040	-0.623924	6.49562	-4.06921	0.00321546	0.0292907	-2.31401	Putative secreted aspartic-type endopeptidase
Afu3g01610	Afu3g01610	-1.48066	1.33177	-3.57167	0.00668185	0.0480611	-2.32029	Has domain(s) with predicted N-acetyltransferase activity
Afu5g12480	Afu5g12480	-0.912854	3.40006	-3.81591	0.00464635	0.038008	-2.3228	Has domain(s) with predicted oxidoreductase activity and role in metabolic process
Afu1g06940	Afu1g06940	0.592445	7.50699	4.0873	0.00313312	0.028693	-2.3246	Ortholog(s) have FMN binding, chorismate synthase activity, riboflavin reductase (NADPH) activity, role in aromatic amino acid family biosynthetic process and cytosol, nucleus localization
Afu5g04170	Afu5g04170	0.911099	10.4466	3.98708	0.00361947	0.0320523	-2.3275	Heat shock protein
Afu3g11930	Afu3g11930	-0.821621	3.82378	-3.85306	0.00439964	0.0367966	-2.33336	Has domain(s) with predicted oxidoreductase activity
Afu4g13940	Afu4g13940	-1.0881	2.72863	-3.73187	0.00526031	0.041185	-2.33452	Has domain(s) with predicted NAD+ ADP-ribosyltransferase activity, acid-amino acid ligase activity
Afu3g14260	Afu3g14260	-1.00184	3.54929	-3.81855	0.00462834	0.0378967	-2.341	Ortholog of A. niger CBS 513.88 : An09g04240, A. oryzae RIB40 : AO090012000670, Neosartorya fischeri NRRL 181 : NFIA_063040 and Aspergillus wentii : Aspwe1_0038047
Afu5g09600	Afu5g09600	-0.73869	5.98926	-4.02111	0.00344582	0.0308327	-2.34497	Ortholog(s) have glyoxysome localization
Afu4g03290	Afu4g03290	0.973934	2.91894	3.75892	0.00505374	0.0402657	-2.36051	Has domain(s) with predicted oxidoreductase activity and role in metabolic process
Afu3g01196	Afu3g01196	1.33296	7.11451	4.0609	0.00325405	0.0295775	-2.36117	Ortholog of A. nidulans FGSC A4 : AN11281, Aspergillus wentii : Aspwe1_0041157, Aspergillus clavatus NRRL 1 : ACLA_063740, Aspergillus zonatus : Aspzo1_0069971 and Aspergillus sydowii : Aspsy1_0281282
Afu5g01520	Afu5g01520	1.21611	1.80341	3.62608	0.00615812	0.0455542	-2.36259	Major facilitator superfamily protein
Afu1g02060	Afu1g02060	1.28209	2.17929	3.66728	0.00579049	0.043933	-2.36776	Ortholog(s) have ATPase activity, role in meiotic DNA double-strand break formation, meiotic recombination checkpoint, reciprocal meiotic recombination and nucleolus localization
Afu5g15030	Afu5g15030	1.30899	1.56532	3.59158	0.006485	0.0470793	-2.37188	Putative Arsenic resistance protein
Afu6g00430	Afu6g00430	-0.890828	3.36223	-3.78074	0.00489345	0.0392803	-2.37306	Ortholog of A. nidulans FGSC A4 : AN0362, A. fumigatus Af293 : Afu6g03560, A. niger CBS 513.88 : An10g01040, An01g06280 and A. oryzae RIB40 : AO090005000897
Afu2g08820	Afu2g08820	-1.01615	3.21836	-3.7608	0.00503973	0.0402213	-2.37523	Ortholog of A. nidulans FGSC A4 : AN6116, A. niger CBS 513.88 : An12g04450, A. oryzae RIB40 : AO090011000818, Aspergillus wentii : Aspwe1_0044988 and Aspergillus sydowii : Aspsy1_0045203
Afu1g02440	Afu1g02440	-1.07576	2.38484	-3.66374	0.00582119	0.0439973	-2.38199	Ortholog of A. nidulans FGSC A4 : AN2370, AN10160, AN0323, A. fumigatus Af293 : Afu4g02760, A. niger CBS 513.88 : An01g05750, An12g09350, An13g03290 and A. oryzae RIB40 : AO090020000719, AO090005000852
Afu6g07370	Afu6g07370	-0.812953	3.76518	-3.81507	0.0046521	0.0380187	-2.38294	Ortholog of A. nidulans FGSC A4 : AN5204, A. niger CBS 513.88 : An07g09060, A. oryzae RIB40 : AO090005001564, Aspergillus wentii : Aspwe1_0040832 and Aspergillus sydowii : Aspsy1_0156764
Afu6g03980	Afu6g03980	-1.13536	1.99245	-3.61383	0.00627213	0.046001	-2.384	Putative hexokinase
Afu2g11270	Afu2g11270	-1.26227	2.29428	-3.64216	0.00601182	0.0449368	-2.38584	Putative alpha(1-3) glucan synthase
Afu5g07460	Afu5g07460	-1.1849	1.92706	-3.59547	0.00644722	0.0468844	-2.40053	protein of unknown function
Afu6g04450	Afu6g04450	-0.968748	3.19521	-3.74255	0.00517773	0.0409464	-2.40056	Ortholog(s) have alpha-1,2-mannosyltransferase activity, role in mannan biosynthetic process, protein mannosylation and Golgi apparatus localization
Afu5g08820	Afu5g08820	-0.778369	4.95437	-3.9084	0.00405768	0.0346802	-2.40202	Ortholog of A. nidulans FGSC A4 : AN4696, A. niger CBS 513.88 : An07g04590, A. oryzae RIB40 : AO090020000448, Aspergillus wentii : Aspwe1_0023715 and Aspergillus sydowii : Aspsy1_0033180
Afu8g04630	Afu8g04630	-1.44169	3.64021	-3.76546	0.00500517	0.0400274	-2.423	Ortholog(s) have malate:proton symporter activity, malonic acid uptake transmembrane transporter activity, succinate:proton symporter activity
Afu1g10940	Afu1g10940	-0.668294	6.03508	-3.96626	0.00373027	0.0327295	-2.43505	MAP kinase kinase kinase SskB, putative
Afu1g17520	Afu1g17520	-1.01769	3.20115	-3.71756	0.00537318	0.0416883	-2.43744	Has domain(s) with predicted UDP-N-acetylmuramate dehydrogenase activity, catalytic activity, flavin adenine dinucleotide binding activity and role in oxidation-reduction process
Afu7g08235	Afu7g08235	0.900203	5.58239	3.93917	0.00387995	0.0335962	-2.44311	protein of unknown function
Afu5g11420	Afu5g11420	-0.762489	4.51737	-3.84421	0.00445711	0.0371325	-2.44431	Ortholog of A. nidulans FGSC A4 : AN0159, A. niger CBS 513.88 : An18g04550, A. oryzae RIB40 : AO090026000696, Aspergillus wentii : Aspwe1_0442980 and Aspergillus sydowii : Aspsy1_0054986
Afu2g12900	Afu2g12900	-0.647348	6.05186	-3.95531	0.00379003	0.0331184	-2.45395	Ortholog(s) have urease activity, role in urea catabolic process and cytosol, nucleus localization
Afu7g03790	Afu7g03790	-0.661948	5.92713	-3.93934	0.00387894	0.0335962	-2.46647	Ortholog(s) have phospholipid binding activity and cytosol, plasma membrane localization
Afu2g13650	Afu2g13650	-1.13931	1.96867	-3.55633	0.00683789	0.0486153	-2.46901	Ortholog of A. nidulans FGSC A4 : AN2637, A. oryzae RIB40 : AO090001000291, AO090005001139, AO090026000243, Aspergillus wentii : Aspwe1_0045467 and Aspergillus sydowii : Aspsy1_0035381, Aspsy1_0047966
Afu8g05590	Afu8g05590	1.54215	5.66504	3.92242	0.00397565	0.0340809	-2.46985	Ortholog of A. nidulans FGSC A4 : AN1548, A. niger CBS 513.88 : An15g05250, An16g07090, An07g05440, A. oryzae RIB40 : AO090003000727, AO090005000587 and Aspergillus wentii : Aspwe1_0045167
Afu7g00350	Afu7g00350	0.785703	8.25861	3.98014	0.00365601	0.0323092	-2.47107	Putative NAD-dependent dehydrogenase
Afu4g00970	Afu4g00970	-0.664788	5.32622	-3.89366	0.00414592	0.0350849	-2.47229	IMP-specific 5'-nucleotidase 1, putative
Afu6g07110	Afu6g07110	-0.627114	5.89036	-3.93349	0.00391208	0.0337375	-2.47308	Ortholog of A. nidulans FGSC A4 : AN5180, A. niger CBS 513.88 : An07g09380, Aspergillus wentii : Aspwe1_0110754, Aspergillus sydowii : Aspsy1_0033482 and Aspergillus terreus NIH2624 : ATET_03720
Afu1g14800	Afu1g14800	-0.721803	6.09442	-3.93791	0.00388701	0.0336165	-2.48225	protein of unknown function
Afu5g08770	Afu5g08770	-0.658734	8.67503	-3.95092	0.00381422	0.0331958	-2.48436	Ortholog of Neosartorya fischeri NRRL 181 : NFIA_078530, Aspergillus kawachii : Aspka1_0176490 and Aspergillus carbonarius ITEM 5010 : Acar5010_406577
Afu2g09210	Afu2g09210	0.895647	11.6479	3.83873	0.00449309	0.0373597	-2.48729	60S ribosomal protein L10
Afu1g10210	Afu1g10210	-0.67316	5.66353	-3.90712	0.00406528	0.0347106	-2.48934	Ortholog of A. nidulans FGSC A4 : AN1258, A. niger CBS 513.88 : An08g02080, A. oryzae RIB40 : AO090038000405, Aspergillus wentii : Aspwe1_0103837 and Aspergillus sydowii : Aspsy1_0083479
Afu1g09890	Afu1g09890	1.00979	6.67434	3.96996	0.00371033	0.0326157	-2.48984	Protein with Yap1-dependent induction in response to hydrogen peroxide
Afu5g13440	Afu5g13440	1.06599	2.72045	3.65214	0.0059228	0.044504	-2.49021	protein of unknown function
Afu5g03690	Afu5g03690	-0.659492	6.82008	-3.95776	0.00377654	0.0330341	-2.49964	phosphatidylinositol transfer protein sfh5, putative
Afu8g04160	Afu8g04160	-1.01623	2.81955	-3.63738	0.00605494	0.0451562	-2.49987	Has domain(s) with predicted ATP binding, ligase activity, tetrahydrofolylpolyglutamate synthase activity and role in biosynthetic process, folic acid-containing compound biosynthetic process
Afu5g08420	Afu5g08420	-0.698641	6.98453	-3.95891	0.00377027	0.0330129	-2.50312	High osmolarity signaling protein sho1, putative
Afu1g17360	Afu1g17360	-1.09574	2.3434	-3.57626	0.00663594	0.0478915	-2.5046	Putative bZip-type transcription factor with similarity to atfA
Afu2g13620	Afu2g13620	-1.02352	3.089	-3.66129	0.00584245	0.0440546	-2.50578	Has domain(s) with predicted catalytic activity, magnesium ion binding, thiamine pyrophosphate binding activity
Afu1g04120	Afu1g04120	0.708963	4.78406	3.8311	0.0045437	0.037526	-2.50727	Has domain(s) with predicted CoA-transferase activity and role in metabolic process
Afu7g06770	Afu7g06770	-0.933618	3.49815	-3.70316	0.0054893	0.0423912	-2.51285	Conserved protein of unknown function
Afu1g11140	Afu1g11140	-0.879375	3.78652	-3.73099	0.00526715	0.0412009	-2.51326	Has domain(s) with predicted iron ion binding, oxidoreductase activity and role in fatty acid biosynthetic process, oxidation-reduction process
Afu3g11150	Afu3g11150	-0.844595	4.04786	-3.74197	0.00518213	0.0409464	-2.5363	Ortholog of A. nidulans FGSC A4 : AN4881, A. niger CBS 513.88 : An02g06900, A. oryzae RIB40 : AO090003000669, Aspergillus wentii : Aspwe1_0049285 and Aspergillus sydowii : Aspsy1_0796400
Afu4g04318	Afu4g04318	1.34907	8.17733	3.93213	0.00391986	0.0337375	-2.54426	Ortholog(s) have role in cellular copper ion homeostasis and yeast-form cell wall localization
Afu1g09150	Afu1g09150	0.623573	7.07311	3.93053	0.00392901	0.0337824	-2.56248	Has domain(s) with predicted serine-type endopeptidase activity and integral component of membrane localization
Afu5g12320	Afu5g12320	-0.601132	6.71608	-3.91378	0.00402597	0.0344435	-2.56359	Ortholog of A. nidulans FGSC A4 : AN0071, A. niger CBS 513.88 : An01g02090, A. oryzae RIB40 : AO090120000349, Aspergillus wentii : Aspwe1_0026685 and Aspergillus sydowii : Aspsy1_0027598
Afu2g00180	Afu2g00180	0.924153	2.73772	3.60579	0.00634821	0.0464003	-2.56626	Ortholog of A. nidulans FGSC A4 : AN2821, A. fumigatus Af293 : Afu2g17480, A. niger CBS 513.88 : An03g05360, An04g09420 and A. oryzae RIB40 : AO090102000063, AO090009000716
Afu4g12470	Afu4g12470	0.63359	9.02744	3.88595	0.00419287	0.0354124	-2.56991	Cross-pathway control protein A, putative
Afu3g10680	Afu3g10680	1.14071	2.26336	3.5452	0.00695351	0.0492311	-2.57354	Ortholog of A. nidulans FGSC A4 : AN4921, A. niger CBS 513.88 : An02g06340, A. oryzae RIB40 : AO090003000613, Aspergillus wentii : Aspwe1_0360214 and Aspergillus sydowii : Aspsy1_0056501
Afu7g06750	Afu7g06750	-1.44771	2.68167	-3.55842	0.00681644	0.048541	-2.57572	Ortholog of A. fumigatus Af293 : Afu1g06590, A. niger CBS 513.88 : An15g07520, A. oryzae RIB40 : AO090011000051 and Aspergillus wentii : Aspwe1_0046559, Aspwe1_0170184
Afu5g13810	Afu5g13810	1.11584	3.23255	3.64998	0.00594199	0.0445701	-2.57799	Transulfuration enzyme family protein
Afu6g07390	Afu6g07390	0.590039	8.06787	3.91475	0.00402032	0.0344295	-2.57848	putative homoisocitrate dehydrogenase
Afu3g09250	Afu3g09250	-0.624778	5.82123	-3.85811	0.00436723	0.0365997	-2.58219	GH16 domain-containing protein
Afu1g15890	Afu1g15890	-0.619363	5.71874	-3.84841	0.00442972	0.0369402	-2.58696	Has domain(s) with predicted phosphoric ester hydrolase activity
Afu1g05170	Afu1g05170	0.756719	4.28343	3.73742	0.0052172	0.0410346	-2.58863	Has domain(s) with predicted role in transmembrane transport and integral component of membrane localization
Afu6g04100	Afu6g04100	-0.757237	4.25111	-3.72694	0.00529886	0.0414112	-2.58938	Has domain(s) with predicted role in centromere complex assembly and kinetochore localization
Afu7g02500	Afu7g02500	-0.655744	7.23731	-3.90518	0.00407677	0.0347621	-2.5924	Ortholog of A. nidulans FGSC A4 : AN9069, A. niger CBS 513.88 : An12g00100, A. oryzae RIB40 : AO090038000626, Aspergillus wentii : Aspwe1_0136265 and Aspergillus sydowii : Aspsy1_0061378
Afu1g10012	Afu1g10012	-0.866047	6.09535	-3.85708	0.00437377	0.0366159	-2.60173	Ortholog of A. nidulans FGSC A4 : AN5649, AN1674, AN0384, AN1268, AN7262, A. fumigatus Af293 : Afu1g01700, Afu2g17000, Afu4g08730, Afu4g13630 and A. niger CBS 513.88 : An01g09380, An01g06520, An04g09080, An04g03600
Afu4g14380	Afu4g14380	0.648065	7.97707	3.89514	0.00413697	0.0350438	-2.6113	protein of unknown function
Afu2g05840	Afu2g05840	-0.789028	4.55387	-3.73863	0.00520784	0.0409986	-2.61189	Putative MFS multidrug transporter
Afu1g17120	Afu1g17120	0.82294	5.29916	3.80508	0.00472099	0.03829	-2.61452	Elongation factor 1 gamma
Afu8g00950	Afu8g00950	0.818187	3.22731	3.62083	0.00620669	0.045795	-2.62433	Ortholog(s) have role in asexual sporulation resulting in formation of a cellular spore and diterpenoid biosynthetic process, more
Afu1g04340	Afu1g04340	-0.667378	5.25357	-3.78904	0.0048339	0.038948	-2.62471	Ortholog of A. nidulans FGSC A4 : AN0463, A. niger CBS 513.88 : An01g03180, A. oryzae RIB40 : AO090003000915, Aspergillus wentii : Aspwe1_0104701 and Aspergillus sydowii : Aspsy1_0055309
Afu1g05240	Afu1g05240	-0.797398	5.56175	-3.80792	0.00470125	0.0382384	-2.62794	Ortholog(s) have DNA binding, ubiquitin-protein transferase activity and role in histone catabolic process, histone ubiquitination, regulation of transcription from RNA polymerase II promoter in response to oxidative stress
Afu3g12290	Afu3g12290	0.928572	5.43156	3.80232	0.00474019	0.0384095	-2.63518	Spliceosomal protein DIB1, putative
Afu2g17130	Afu2g17130	-0.615976	5.64339	-3.80654	0.00471087	0.0382803	-2.64365	Ortholog(s) have role in cellular response to nitrogen starvation and pheromone-dependent signal transduction involved in conjugation with cellular fusion, more
Afu2g13420	Afu2g13420	1.17923	2.69097	3.54712	0.00693343	0.0491386	-2.6452	Has domain(s) with predicted BLOC-1 complex localization
Afu3g06660	Afu3g06660	-0.628316	5.64591	-3.80514	0.00472055	0.03829	-2.64567	Putaive NIPSNAP family protein
Afu2g07450	Afu2g07450	0.603426	5.77909	3.82344	0.00459518	0.0377333	-2.64644	Ortholog(s) have endoplasmic reticulum localization
Afu1g05230	Afu1g05230	-0.710787	4.8661	-3.74302	0.00517407	0.0409464	-2.64668	Predicted 3',5'-cyclic-AMP phosphodiesterase
Afu4g09220	Afu4g09220	-0.956052	4.28458	-3.68457	0.00564329	0.0431596	-2.65493	Ortholog of A. nidulans FGSC A4 : AN8351, AN1611, A. niger CBS 513.88 : An04g04270, A. oryzae RIB40 : AO090023000614 and Aspergillus wentii : Aspwe1_0101354
Afu7g05220	Afu7g05220	0.569277	7.65567	3.86839	0.00430193	0.036191	-2.65864	Putative mitochondrial carrier protein
Afu6g03660	Afu6g03660	-0.610384	5.70805	-3.80071	0.00475149	0.0384577	-2.65982	Bifunctional dethiobiotin synthetase/adenosylmethionine-8-amino-7-oxononanoate aminotransferase, putative
Afu1g01560	Afu1g01560	-0.827647	4.40272	-3.68818	0.00561299	0.0430815	-2.66926	Ortholog of A. nidulans FGSC A4 : AN8501, A. niger CBS 513.88 : An04g08620, A. oryzae RIB40 : AO090009000717, Aspergillus wentii : Aspwe1_0046512, Aspwe1_0102964 and Aspergillus sydowii : Aspsy1_0160513
Afu2g13160	Afu2g13160	-0.641899	5.80662	-3.79914	0.00476246	0.0384809	-2.6713	Ortholog of A. nidulans FGSC A4 : AN6241, A. niger CBS 513.88 : An02g01890, A. oryzae RIB40 : AO090026000276, Aspergillus wentii : Aspwe1_0663843 and Aspergillus sydowii : Aspsy1_0151393
Afu8g01940	Afu8g01940	0.706131	4.67413	3.71382	0.00540308	0.0418446	-2.67466	Has domain(s) with predicted RNA polymerase II transcription factor activity, sequence-specific DNA binding, zinc ion binding activity, role in regulation of transcription, DNA-templated and nucleus localization
Afu4g14250	Afu4g14250	-0.646714	6.3291	-3.82547	0.00458145	0.0376926	-2.67596	Ortholog of Aspergillus glaucus : Aspgl1_0079685, Aspergillus flavus NRRL 3357 : AFL2T_04060, Aspergillus versicolor : Aspve1_0080228 and Aspergillus fumigatus A1163 : AFUB_071410
Afu2g05085	Afu2g05085	0.983544	5.01888	3.73916	0.00520377	0.0409986	-2.67954	Ortholog(s) have azetidine-2-carboxylic acid acetyltransferase activity and cytosol, nucleus localization
Afu4g08100	Afu4g08100	-0.652921	5.09866	-3.73905	0.00520463	0.0409986	-2.68364	Ortholog of A. nidulans FGSC A4 : AN3833, A. niger CBS 513.88 : An04g02540, A. oryzae RIB40 : AO090023000759, Aspergillus wentii : Aspwe1_0100434 and Aspergillus sydowii : Aspsy1_0044293
Afu3g07690	Afu3g07690	0.709787	4.97571	3.73275	0.00525341	0.0411685	-2.68441	Ortholog(s) have copper chaperone activity, role in intracellular copper ion transport, mitochondrial respiratory chain complex IV assembly and cytosol, mitochondrial intermembrane space, nucleus localization
Afu6g02790	Afu6g02790	0.674753	5.30294	3.7603	0.00504348	0.0402213	-2.68468	Ortholog(s) have cell division site, cytosol localization
Afu8g05290	Afu8g05290	-0.658197	5.23298	-3.74102	0.00518945	0.0409666	-2.69697	Ortholog of A. nidulans FGSC A4 : AN1520, A. niger CBS 513.88 : An16g07440, A. oryzae RIB40 : AO090005000620, Aspergillus wentii : Aspwe1_0045135 and Aspergillus sydowii : Aspsy1_0145694
Afu2g07900	Afu2g07900	-0.581396	7.9118	-3.83425	0.00452273	0.037526	-2.69789	Putative APSES domain transcription factor
Afu4g00600	Afu4g00600	-0.617162	5.70741	-3.77453	0.00493854	0.0395682	-2.70023	Ortholog of A. nidulans FGSC A4 : AN6413, AN6419, AN6946, AN5312, AN5664, AN8328, AN3241, AN10369, AN1930, AN2386, AN1738, AN11159, AN8984, AN8951, AN1540, AN8971, AN9387, AN9266, AN9306, AN1317, AN10886, AN7232, AN7774, AN12202
Afu8g02120	Afu8g02120	0.76924	4.6202	3.69143	0.00558595	0.0429123	-2.70252	protein of unknown function
Afu1g10310	Afu1g10310	0.573736	8.37885	3.82176	0.00460649	0.03779	-2.70939	Putative RNase L inhibitor of the ABC superfamily
Afu1g10630	Afu1g10630	0.802423	11.225	3.70867	0.00544459	0.0420901	-2.71289	Putative S-adenosylmethionine synthetase
Afu4g00630	Afu4g00630	0.867844	4.89259	3.69893	0.00552399	0.0425124	-2.72591	Has domain(s) with predicted catalytic activity, pyridoxal phosphate binding activity and role in biosynthetic process
Afu6g07950	Afu6g07950	-0.65627	5.27575	-3.72241	0.00533463	0.0414903	-2.73099	Has domain(s) with predicted DNA binding, zinc ion binding activity, role in transcription, DNA-templated and nucleus localization
Afu4g13320	Afu4g13320	-0.93301	6.53656	-3.78596	0.00485594	0.0390889	-2.74144	Ortholog(s) have role in DNA methylation and cell septum localization
Afu1g16220	Afu1g16220	-0.644542	5.16324	-3.70205	0.00549835	0.0423912	-2.74924	Has domain(s) with predicted DNA binding, zinc ion binding activity, role in transcription, DNA-templated and nucleus localization
Afu7g02410	Afu7g02410	0.837479	3.39448	3.55575	0.00684388	0.0486153	-2.75086	protein of unknown function
Afu4g09190	Afu4g09190	0.823503	4.1592	3.60984	0.00630978	0.0462351	-2.77114	Putative S-adenosyl-methionine-sterol-C methyltransferase
Afu6g09410	Afu6g09410	0.626213	5.14798	3.67838	0.00569553	0.0434373	-2.79185	Ortholog of Aspergillus fumigatus A1163 : AFUB_092640
Afu2g08990	Afu2g08990	0.585938	8.89448	3.74227	0.00517987	0.0409464	-2.80151	Ortholog(s) have GDP-dissociation inhibitor activity, GTPase activator activity, translation initiation factor activity, translation initiation factor binding activity
Afu3g12970	Afu3g12970	-0.729506	4.84904	-3.63657	0.00606222	0.0451562	-2.81009	Choline transporter-like, putative
Afu2g06040	Afu2g06040	-0.599938	7.75678	-3.76269	0.00502568	0.0401539	-2.81232	Putative actin cortical patch component
Afu7g06060	Afu7g06060	0.628471	8.97773	3.71931	0.00535924	0.0416177	-2.83163	Putative siderophore transporter
Afu2g05690	Afu2g05690	0.750197	4.94503	3.63236	0.0061005	0.0453233	-2.83679	Ortholog of A. nidulans AN7482
Afu8g04850	Afu8g04850	0.819572	4.10793	3.56339	0.00676561	0.0483395	-2.83708	Has domain(s) with predicted role in transmembrane transport and integral component of membrane localization
Afu2g15850	Afu2g15850	-0.653862	5.77976	-3.68498	0.0056398	0.0431596	-2.84579	Phytanoyl-CoA dioxygenase family protein
Afu1g10390	Afu1g10390	-0.828729	4.067	-3.54269	0.00697991	0.0492889	-2.84871	Putative ABC multidrug transporter
Afu4g14230	Afu4g14230	-0.570292	7.04654	-3.73628	0.00522605	0.0410666	-2.85173	Has domain(s) with predicted role in transmembrane transport and integral component of membrane localization
Afu6g04220	Afu6g04220	-0.622298	5.61893	-3.66885	0.00577697	0.043933	-2.85516	Ortholog(s) have role in retrograde transport, endosome to Golgi and cytosol, late endosome, nucleus localization
Afu2g07470	Afu2g07470	-0.644497	5.75663	-3.66778	0.0057862	0.043933	-2.87058	Ortholog of A. nidulans FGSC A4 : AN5807, A. niger CBS 513.88 : An05g00010, A. oryzae RIB40 : AO090011000945, Aspergillus wentii : Aspwe1_0053588 and Aspergillus sydowii : Aspsy1_0152417
Afu4g09030	Afu4g09030	0.542094	8.17833	3.7233	0.00532758	0.0414903	-2.87132	Putative aminopeptidase
Afu4g04460	Afu4g04460	0.732647	11.1772	3.60591	0.00634701	0.0464003	-2.87603	60S ribosomal protein L13
Afu2g14230	Afu2g14230	-0.729898	4.51412	-3.56199	0.00677988	0.0483609	-2.88217	Has domain(s) with predicted role in transmembrane transport and integral component of membrane localization
Afu2g09570	Afu2g09570	-0.73297	4.99643	-3.60276	0.00637711	0.0464927	-2.88232	Ortholog(s) have role in cell volume homeostasis, cellular calcium ion homeostasis, regulation of resting membrane potential and cortical endoplasmic reticulum localization
Afu8g00840	Afu8g00840	0.672471	7.64427	3.72211	0.00533695	0.0414903	-2.88576	Ortholog of A. nidulans FGSC A4 : AN8990, A. oryzae RIB40 : AO090023000465, Neosartorya fischeri NRRL 181 : NFIA_094290 and Aspergillus wentii : Aspwe1_0046447, Aspwe1_0100493
Afu2g07680	Afu2g07680	0.606391	8.96797	3.68346	0.00565255	0.0431919	-2.88825	L-ornithine N5-oxygenase
Afu4g09590	Afu4g09590	-0.968235	5.66618	-3.63783	0.00605087	0.0451562	-2.89948	Ortholog of A. nidulans FGSC A4 : AN1828, A. oryzae RIB40 : AO090003001283, Aspergillus wentii : Aspwe1_0022932 and Aspergillus terreus NIH2624 : ATET_00787
Afu3g12670	Afu3g12670	-0.629852	5.60313	-3.63373	0.00608801	0.0452697	-2.90766	Putative serine/threonine protein kinase
Afu6g06690	Afu6g06690	0.907811	5.46556	3.62679	0.00615157	0.0455542	-2.91305	Ortholog of A. nidulans FGSC A4 : AN5762, A. niger CBS 513.88 : An18g06360, A. oryzae RIB40 : AO090003000045, Aspergillus wentii : Aspwe1_0170251 and Aspergillus sydowii : Aspsy1_0088255
Afu6g07340	Afu6g07340	0.561881	6.75826	3.6991	0.00552259	0.0425124	-2.91387	kynurenine 3-monooxygenase, putative
Afu1g02780	Afu1g02780	-1.64371	5.90269	-3.62627	0.00615636	0.0455542	-2.91646	Ortholog(s) have asparaginase activity, role in asparagine catabolic process, cellular response to nitrogen starvation and Golgi apparatus, cell wall-bounded periplasmic space, endoplasmic reticulum, nuclear envelope localization
Afu8g05110	Afu8g05110	0.847675	4.55506	3.54327	0.00697378	0.0492889	-2.92561	Has domain(s) with predicted ribonuclease activity and role in U6 snRNA 3'-end processing
Afu1g12650	Afu1g12650	-0.689388	5.44724	-3.6093	0.00631482	0.0462351	-2.927	3-ketoacyl-CoA ketothiolase, putative
Afu3g09220	Afu3g09220	0.690942	6.62055	3.68642	0.00562773	0.043156	-2.92817	Putative P450 family fatty acid hydroxylase with a possible role in the hydroxylation of a very long-chain fatty acid
Afu1g09790	Afu1g09790	-0.724025	5.0455	-3.57678	0.00663076	0.0478915	-2.92887	Histone transcription regulator 1, putative
Afu3g15200	Afu3g15200	0.62992	5.45244	3.6153	0.00625831	0.0459626	-2.93051	Ortholog of Neosartorya fischeri NRRL 181 : NFIA_044130, NFIA_062900, Aspergillus clavatus NRRL 1 : ACLA_006910 and Aspergillus terreus NIH2624 : ATET_06705, ATET_08282
Afu6g04640	Afu6g04640	0.729149	4.94915	3.56535	0.00674565	0.0483395	-2.94232	Ortholog(s) have role in medium-chain fatty acid biosynthetic process
Afu2g10960	Afu2g10960	-0.643403	5.45736	-3.60001	0.00640343	0.046645	-2.94373	Putative alcohol dehydrogenase
Afu7g05740	Afu7g05740	0.751644	10.3586	3.58967	0.00650361	0.0471322	-2.94775	Putative NAD-dependent malate dehydrogenase
Afu5g11100	Afu5g11100	0.777181	5.00118	3.56479	0.0067514	0.0483395	-2.9501	Ortholog(s) have role in inositol metabolic process and cytosol, nuclear envelope localization
Afu1g12510	Afu1g12510	0.728785	5.06592	3.56566	0.00674256	0.0483395	-2.95728	Ortholog of A. nidulans FGSC A4 : AN8968, A. niger CBS 513.88 : An16g00440, A. oryzae RIB40 : AO090009000026, Aspergillus wentii : Aspwe1_0050144 and Aspergillus sydowii : Aspsy1_0036409
Afu4g12450	Afu4g12450	-0.607477	9.78702	-3.5977	0.00642563	0.046767	-2.96917	Putative PH domain protein
Afu2g11990	Afu2g11990	-0.8861	4.95034	-3.54187	0.00698855	0.0492889	-2.96932	Putative pten 3-phosphoinositide phosphatase alpha with a predicted role in lipid metabolism
Afu3g03650	Afu3g03650	0.831434	6.0996	3.63679	0.00606024	0.0451562	-2.9697	FsC-acetyl coenzyme A-N(2)-transacetylase, putative
Afu6g03750	Afu6g03750	0.59267	7.11481	3.66573	0.00580396	0.0439704	-2.97405	Ortholog(s) have amidophosphoribosyltransferase activity, role in 'de novo' IMP biosynthetic process, adenine metabolic process and cytoplasm localization
Afu3g06730	Afu3g06730	-0.712454	5.51056	-3.574	0.00665847	0.0479734	-2.98941	Sugar transporter
Afu2g01350	Afu2g01350	-0.772367	4.96155	-3.52952	0.00711991	0.0499181	-2.99167	Ortholog(s) have NAD+ kinase activity, NADH kinase activity, role in NADP biosynthetic process, cellular iron ion homeostasis and cytoplasm, nucleus localization
Afu4g08240	Afu4g08240	-0.916272	5.03162	-3.53344	0.00707791	0.0497833	-2.99306	Putative zinc-containing alcohol dehydrogenase
Afu4g06770	Afu4g06770	0.655706	8.6583	3.62855	0.00613544	0.0455041	-2.99491	Ortholog(s) have 2 iron, 2 sulfur cluster binding, ferrous iron binding, iron-sulfur transferase activity
Afu2g09040	Afu2g09040	-0.589382	6.33545	-3.61496	0.00626154	0.0459626	-3.00655	Vacuolar transporter chaperone 4, putative
Afu3g10160	Afu3g10160	-0.620191	5.08641	-3.52948	0.00712036	0.0499181	-3.01011	Has domain(s) with predicted DNA binding, RNA polymerase II transcription factor activity, sequence-specific DNA binding, zinc ion binding activity and role in regulation of transcription, DNA-templated, transcription, DNA-templated
Afu1g10800	Afu1g10800	0.547944	6.24363	3.61653	0.00624682	0.0459626	-3.01418	Thioesterase family protein
Afu7g06420	Afu7g06420	1.26307	6.41044	3.62024	0.0062122	0.0457963	-3.01551	Ortholog(s) have cytosol, nucleus localization
Afu4g08020	Afu4g08020	-0.583594	5.63468	-3.56365	0.00676295	0.0483395	-3.02244	Ortholog of A. nidulans FGSC A4 : AN3844, A. niger CBS 513.88 : An04g02450, A. oryzae RIB40 : AO090023001012, Neosartorya fischeri NRRL 181 : NFIA_108180 and Aspergillus wentii : Aspwe1_0034514
Afu2g15770	Afu2g15770	-0.590285	5.84951	-3.57691	0.00662942	0.0478915	-3.02444	Putative glutathione S-transferase
Afu1g04540	Afu1g04540	0.549152	8.18749	3.62338	0.00618306	0.0456992	-3.02742	NADH-cytochrome b5 reductase 2, putative
Afu1g10540	Afu1g10540	-0.63677	5.26226	-3.53112	0.00710275	0.0498762	-3.02908	Ortholog(s) have NAD-dependent histone deacetylase activity
Afu4g01350	Afu4g01350	-0.773186	5.31378	-3.53288	0.00708388	0.0497844	-3.03037	G-protein coupled receptor
Afu1g03630	Afu1g03630	0.762449	9.05044	3.58914	0.00650876	0.0471322	-3.0306	Putative glycosylphosphatidylinositol (GPI)-linked protein
Afu3g12260	Afu3g12260	0.53858	6.64022	3.61887	0.00622494	0.0458508	-3.03499	Ortholog of A. nidulans FGSC A4 : AN2845, A. oryzae RIB40 : AO090003000791, Aspergillus wentii : Aspwe1_0169211 and Aspergillus sydowii : Aspsy1_0087513
Afu3g07180	Afu3g07180	-0.59137	5.71196	-3.55588	0.00684259	0.0486153	-3.043	Putative pantothenate kinase with a role in coenzyme A biosynthesis
Afu1g15380	Afu1g15380	-0.571219	6.11435	-3.56408	0.00675856	0.0483395	-3.0695	Ortholog of A. nidulans FGSC A4 : AN10133, A. niger CBS 513.88 : An01g13650, Aspergillus wentii : Aspwe1_0482639 and Aspergillus sydowii : Aspsy1_0191721
Afu6g06570	Afu6g06570	0.572143	7.37387	3.60408	0.00636447	0.0464779	-3.07225	Protein similar to S. cerevisiae FMP32
Afu6g09140	Afu6g09140	-0.594832	7.0171	-3.59198	0.00648105	0.0470793	-3.07627	Has domain(s) with predicted oxidoreductase activity and role in metabolic process
Afu3g05760	Afu3g05760	0.535381	6.26691	3.57222	0.00667639	0.0480611	-3.08566	C6 transcription factor
Afu5g14865	Afu5g14865	0.69842	5.91575	3.547	0.00693472	0.0491386	-3.09295	protein of unknown function
Afu4g12970	Afu4g12970	-0.63191	6.85603	-3.56779	0.00672099	0.0483022	-3.1082	Pheromone processing endoprotease
Afu6g06400	Afu6g06400	-0.606392	6.4515	-3.52822	0.00713391	0.0499723	-3.15009	Ortholog(s) have GTPase activator activity, role in negative regulation of Rho protein signal transduction, positive regulation of GTPase activity and actomyosin contractile ring, growing cell tip localization
Afu8g04090	Afu8g04090	0.511246	7.99381	3.54169	0.00699039	0.0492889	-3.16251	Putative choline oxidase

## Sheet: Table 2 - log2fc - + 1, cpm>10
Table S2 - Genes differentially expressed in ΔingB vs AF293 by atleast 4-fold change with mean transcript levels (cpm) > 10
Input ID	Gene_ID	logFC	AveExpr	t	P.Value	adj.P.Val	B	Max_CPM	Product Description
Afu7g00250	Afu7g00250	-5.80822	6.50901	-24.3211	4.2e-09	3.6e-05	11.2708	727.643	Tubulin beta-2 subunit
Afu2g17820	Afu2g17820	-5.82696	4.86537	-20.204	1.96e-08	8.39e-05	9.62677	246.662	Has domain(s) with predicted O-methyltransferase activity
Afu1g15160	Afu1g15160	-4.32057	4.66545	-17.4707	6.49e-08	0.000104207	8.84435	120.967	protein of unknown function
Afu8g00410	Afu8g00410	-4.05774	4.40202	-17.4734	6.48e-08	0.000104207	8.81305	95.9991	Methionine aminopeptidase type II
Afu3g01580	Afu3g01580	-5.34808	5.91267	-17.0734	7.84e-08	0.000104207	8.76138	460.629	Putative glucose-methanol-choline (GMC) oxidoreductase
Afu3g01910	Afu3g01910	3.74134	4.53144	16.8815	8.6e-08	0.000104207	8.68569	83.2619	Putative cellulose 1,4-beta-cellobiosidase
Afu2g05720	Afu2g05720	2.67054	6.67772	16.5008	1.04e-07	0.000104207	8.5989	253.067	Ortholog of A. nidulans FGSC A4 : AN7484, A. niger CBS 513.88 : An02g14170, A. oryzae RIB40 : AO090001000689, Aspergillus wentii : Aspwe1_0046318 and Aspergillus sydowii : Aspsy1_0153479
Afu6g13490	Afu6g13490	-2.79896	6.06141	-16.3947	1.09e-07	0.000104207	8.53471	188.939	Putative glutamate decarboxylase
Afu2g17840	Afu2g17840	-6.98682	3.99203	-18.1154	4.81e-08	0.000104207	8.27618	209.274	Has domain(s) with predicted role in transmembrane transport and integral component of membrane localization
Afu2g00590	Afu2g00590	4.35083	3.85644	15.9423	1.37e-07	0.000117941	8.12766	65.8017	Predicted glutathione S transferase
Afu2g00660	Afu2g00660	-3.30525	4.82196	-14.2419	3.45e-07	0.000195837	7.3879	109.263	Two-component system protein B, putative
Afu4g14070	Afu4g14070	-2.55247	5.81578	-14.1789	3.57e-07	0.000195837	7.37025	153.097	Putative glycosyl transferase
Afu6g12290	Afu6g12290	-2.95988	4.61831	-14.1689	3.6e-07	0.000195837	7.34572	77.6353	PH domain protein
Afu6g04920	Afu6g04920	-2.51227	6.78948	-14.0507	3.85e-07	0.000195837	7.28769	292.544	Putative NAD-dependent formate dehydrogenase
Afu2g10400	Afu2g10400	2.78626	4.61159	13.9602	4.05e-07	0.000195837	7.24199	62.4359	Has domain(s) with predicted DNA binding, RNA polymerase II transcription factor activity, sequence-specific DNA binding, zinc ion binding activity and role in regulation of transcription, DNA-templated, transcription, DNA-templated
Afu7g06120	Afu7g06120	-3.308	4.6516	-13.9053	4.19e-07	0.000195837	7.19391	86.7754	Putative transmembrane transporter
Afu2g03330	Afu2g03330	-2.62641	4.91499	-13.8453	4.34e-07	0.000195837	7.17644	83.4036	Ortholog of A. nidulans FGSC A4 : AN0615, A. niger CBS 513.88 : An12g09750, An08g08010, A. oryzae RIB40 : AO090010000358, Aspergillus wentii : Aspwe1_0115050 and Aspergillus sydowii : Aspsy1_0084035
Afu5g00720	Afu5g00720	-3.06435	4.26357	-13.7404	4.61e-07	0.000197865	7.08702	58.9173	Has domain(s) with predicted N-acetyltransferase activity
Afu2g04400	Afu2g04400	-2.81618	5.83593	-13.5778	5.08e-07	0.000202336	7.01997	176.469	Ortholog of A. nidulans FGSC A4 : AN10235, A. niger CBS 513.88 : An11g03330, A. oryzae RIB40 : AO090003001565, Aspergillus wentii : Aspwe1_0120274 and Aspergillus terreus NIH2624 : ATET_06071
Afu5g13170	Afu5g13170	-4.05265	5.01828	-13.5423	5.19e-07	0.000202336	6.98913	167.28	Putative MATE efflux family protein
Afu7g06630	Afu7g06630	-2.49625	6.0011	-13.3933	5.67e-07	0.000205636	6.90484	180.796	Putative cytochrome P450 monooxygenase
Afu3g03290	Afu3g03290	-6.10955	3.66849	-13.3706	5.75e-07	0.000205636	6.53297	137.798	protein of unknown function
Afu6g01870	Afu6g01870	-3.28585	4.08596	-12.7793	8.28e-07	0.000269899	6.51497	62.5318	Ortholog of Aspergillus fumigatus A1163 : AFUB_096470
Afu3g01590	Afu3g01590	-4.66848	3.4148	-13.0568	6.97e-07	0.000239147	6.47732	60.5683	protein of unknown function
Afu7g00280	Afu7g00280	-3.49375	3.69032	-12.7137	8.64e-07	0.000269899	6.43178	51.7754	Has domain(s) with predicted role in transmembrane transport and integral component of membrane localization
Afu2g13150	Afu2g13150	3.19658	5.37586	12.5655	9.49e-07	0.000280803	6.39115	143.552	Ortholog of Aspergillus fumigatus A1163 : AFUB_028780
Afu5g00590	Afu5g00590	-3.52419	3.40436	-12.6827	8.81e-07	0.000269899	6.37647	38.105	Ortholog of A. niger CBS 513.88 : An15g07140, An13g01800, Neosartorya fischeri NRRL 181 : NFIA_023890, NFIA_041900 and Aspergillus wentii : Aspwe1_0039567, Aspwe1_0040764, Aspwe1_0044902
Afu6g00290	Afu6g00290	2.69414	5.12512	12.2627	1.15e-06	0.000307442	6.19486	90.246	Has domain(s) with predicted catalytic activity, pyridoxal phosphate binding activity and role in biosynthetic process
Afu3g08110	Afu3g08110	-2.6559	8.9165	-12.2637	1.15e-06	0.000307442	6.16176	1419.1	Putative cell wall protein
Afu2g13190	Afu2g13190	3.11215	3.08028	12.2262	1.18e-06	0.000307442	6.13561	24.5693	Has domain(s) with predicted hydrolase activity, hydrolyzing O-glycosyl compounds activity and role in carbohydrate metabolic process
Afu2g17830	Afu2g17830	-6.95929	2.45011	-13.9308	4.12e-07	0.000195837	6.06593	69.432	Ortholog of A. nidulans FGSC A4 : AN6413, AN6419, AN6946, AN5312, AN5664, AN8328, AN3241, AN10369, AN1930, AN2386, AN1738, AN11159, AN8984, AN8951, AN1540, AN8971, AN9387, AN9266, AN9306, AN1317, AN10886, AN7232, AN7774, AN12202
Afu7g06130	Afu7g06130	-4.27923	3.11154	-12.2542	1.16e-06	0.000307442	6.00998	41.6462	Ortholog of A. nidulans FGSC A4 : AN6413, AN6419, AN6946, AN5312, AN5664, AN8328, AN3241, AN10369, AN1930, AN2386, AN1738, AN11159, AN8984, AN8951, AN1540, AN8971, AN9387, AN9266, AN9306, AN1317, AN10886, AN7232, AN7774, AN12202
Afu2g08090	Afu2g08090	-2.31025	4.83742	-11.9518	1.42e-06	0.000347686	5.99947	68.7585	Protein of unknown function, phoB-regulated
Afu3g14680	Afu3g14680	-1.8951	7.02957	-12.0403	1.34e-06	0.000337383	5.99438	289.864	Putative secreted lysophospholipase B
Afu3g01500	Afu3g01500	-3.34243	3.85945	-11.7242	1.65e-06	0.000394209	5.84104	55.1155	Ortholog of Aspergillus fumigatus A1163 : AFUB_046900
Afu6g13850	Afu6g13850	-3.00502	4.61958	-11.4427	2.01e-06	0.000441729	5.65994	86.6361	Has domain(s) with predicted intracellular localization
Afu1g14510	Afu1g14510	-3.78256	2.93177	-11.517	1.91e-06	0.000433074	5.58926	33.3001	Has domain(s) with predicted metal ion transmembrane transporter activity, role in metal ion transport, transmembrane transport and membrane localization
Afu2g00370	Afu2g00370	-1.9819	5.89705	-11.3085	2.21e-06	0.000461331	5.50974	133.228	Ortholog of A. nidulans FGSC A4 : AN8361, A. niger CBS 513.88 : An12g10280, A. oryzae RIB40 : AO090701000625, Aspergillus wentii : Aspwe1_0168024 and Aspergillus sydowii : Aspsy1_0049880
Afu4g09320	Afu4g09320	-2.33659	6.37835	-11.2812	2.25e-06	0.000461331	5.48029	205.263	Putative extracellular dipeptidyl-peptidase
Afu2g17650	Afu2g17650	-2.39811	4.61997	-10.979	2.79e-06	0.000536277	5.32267	67.6313	Ortholog of A. oryzae RIB40 : AO090038000415, Aspergillus flavus NRRL 3357 : AFL2T_07755, Neosartorya fischeri NRRL 181 : NFIA_093050 and Aspergillus fumigatus A1163 : AFUB_033340
Afu4g00390	Afu4g00390	-2.59958	4.40226	-10.8897	2.98e-06	0.000536277	5.26684	61.2853	Has domain(s) with predicted catalytic activity, hydrolase activity, hydrolyzing O-glycosyl compounds activity and role in carbohydrate metabolic process
Afu3g00650	Afu3g00650	-4.63367	4.62931	-10.8679	3.02e-06	0.000536277	5.26065	175.905	Putative aminopeptidase Y
Afu1g00510	Afu1g00510	-1.80805	6.49519	-10.9955	2.76e-06	0.000536277	5.25195	193.921	D-lactate dehydrogenase (cytochrome)
Afu2g01720	Afu2g01720	1.72285	6.56226	10.967	2.81e-06	0.000536277	5.20352	166.643	Ortholog of A. nidulans FGSC A4 : AN4654, A. niger CBS 513.88 : An07g05260, Aspergillus sydowii : Aspsy1_0155851 and Aspergillus carbonarius ITEM 5010 : Acar5010_208321
Afu8g07210	Afu8g07210	-2.92046	7.86614	-10.8477	3.07e-06	0.000536277	5.13974	954.892	hydroxymethylglutaryl-CoA synthase
Afu7g03900	Afu7g03900	-2.24217	4.32477	-10.7167	3.38e-06	0.000536887	5.13804	47.0773	Ortholog(s) have role in syncytium formation by plasma membrane fusion
Afu3g00310	Afu3g00310	-2.05185	5.32316	-10.7692	3.25e-06	0.000536277	5.13194	87.5557	Ortholog(s) have extracellular region localization
Afu6g02000	Afu6g02000	-2.62902	6.51284	-10.8009	3.18e-06	0.000536277	5.12199	295.129	Ortholog(s) have Golgi apparatus localization
Afu8g01090	Afu8g01090	-2.49243	5.31813	-10.7164	3.38e-06	0.000536887	5.09949	115.771	Putative thioredoxin
Afu1g00760	Afu1g00760	2.02271	6.11557	10.7857	3.21e-06	0.000536277	5.08886	141.154	Ortholog of A. nidulans FGSC A4 : AN4143, AN12170, A. fumigatus Af293 : Afu5g14890, Aspergillus wentii : Aspwe1_0177868, Aspwe1_0403846 and Aspergillus niger ATCC 1015 : 41666-mRNA
Afu6g14470	Afu6g14470	-4.69485	1.91299	-11.275	2.26e-06	0.000461331	5.08735	20.8774	Ortholog of A. nidulans FGSC A4 : AN5353, A. niger CBS 513.88 : An02g05680, A. oryzae RIB40 : AO090103000108, Aspergillus wentii : Aspwe1_0131073 and Aspergillus sydowii : Aspsy1_0050268
Afu5g08800	Afu5g08800	-2.75592	5.18463	-10.6786	3.47e-06	0.000538739	5.08069	115.792	Ortholog(s) have role in conidiophore development, hyphal growth, regulation of MAP kinase activity, response to cold, response to heat, sporocarp development involved in sexual reproduction, syncytium formation by plasma membrane fusion
Afu2g11020	Afu2g11020	-2.23444	5.12096	-10.5596	3.8e-06	0.000538739	4.98338	86.7197	Putative triose-phosphate isomerase
Afu1g02730	Afu1g02730	-2.10058	5.85038	-10.5507	3.82e-06	0.000538739	4.94198	136.67	Putative mitochondrial phosphate carrier protein
Afu1g15350	Afu1g15350	-1.807	5.80724	-10.5477	3.83e-06	0.000538739	4.93594	114.684	Ortholog of A. nidulans FGSC A4 : AN0875, A. niger CBS 513.88 : An01g13580, A. oryzae RIB40 : AO090005001181, Aspergillus wentii : Aspwe1_0027582 and Aspergillus sydowii : Aspsy1_0053487
Afu7g06610	Afu7g06610	-2.26054	4.20443	-10.4245	4.2e-06	0.000563301	4.92179	42.6238	Has domain(s) with predicted catalytic activity and role in metabolic process
Afu6g03470	Afu6g03470	-2.76871	5.21508	-10.4522	4.11e-06	0.000563301	4.90681	116.792	ABC transporter fmpD
Afu5g06420	Afu5g06420	-1.97037	4.84679	-10.4337	4.17e-06	0.000563301	4.8956	60.7484	Ortholog(s) have MAP kinase kinase kinase activity, MAP kinase kinase kinase kinase activity, SAM domain binding activity
Afu3g00180	Afu3g00180	1.96844	7.84911	10.5792	3.74e-06	0.000538739	4.89388	463.852	Has domain(s) with predicted oxidoreductase activity and role in metabolic process
Afu4g00750	Afu4g00750	1.8444	8.55924	10.559	3.8e-06	0.000538739	4.89281	770.759	Ortholog of Aspergillus fumigatus A1163 : AFUB_101300
Afu6g02170	Afu6g02170	-2.30457	3.81286	-10.2686	4.73e-06	0.000620151	4.81571	34.2476	Ortholog(s) have ferric-chelate reductase activity, role in copper ion import, iron ion transport and plasma membrane localization
Afu6g09740	Afu6g09740	-2.87943	3.2445	-10.152	5.17e-06	0.000662698	4.72649	29.9562	Thioredoxin reductase gliT
Afu3g11940	Afu3g11940	-11.4932	-0.0545285	-14.4409	3.08e-07	0.000195837	4.68701	64.2595	Has domain(s) with predicted zinc ion binding activity
Afu3g12140	Afu3g12140	-5.07445	1.61221	-10.7833	3.22e-06	0.000536277	4.65318	19.5621	Ortholog of A. nidulans FGSC A4 : AN5026, A. niger CBS 513.88 : An02g08280, A. oryzae RIB40 : AO090003000774, Aspergillus wentii : Aspwe1_0169199 and Aspergillus sydowii : Aspsy1_0087531
Afu8g05020	Afu8g05020	-2.91888	3.79465	-10.0388	5.65e-06	0.000664191	4.64358	45.1004	Putative secreted N-acetylhexosaminidase
Afu4g14060	Afu4g14060	-2.26665	4.15302	-10.047	5.61e-06	0.000664191	4.63111	44.5302	Has domain(s) with predicted ATP binding activity
Afu2g00720	Afu2g00720	-2.41023	4.82233	-10.0755	5.49e-06	0.000664191	4.62169	78.4434	Putative aldehyde dehydrogenase (NAD+)
Afu4g14010	Afu4g14010	-1.83274	5.41176	-10.0841	5.45e-06	0.000664191	4.58645	91.4291	Ortholog of A. nidulans FGSC A4 : AN5737, AN2721, A. fumigatus Af293 : Afu1g17650, Afu6g06930, A. oryzae RIB40 : AO090005000145, AO090005001229 and Aspergillus wentii : Aspwe1_0134832, Aspwe1_0418839
Afu6g13790	Afu6g13790	-2.61935	4.07635	-9.95932	6.01e-06	0.00067014	4.56869	49.9363	Ortholog(s) have monooxygenase activity and role in sterigmatocystin biosynthetic process
Afu1g05520	Afu1g05520	-2.10091	4.27252	-9.97639	5.93e-06	0.00067014	4.56658	44.9761	Ortholog(s) have galactonate dehydratase activity and role in cellular carbohydrate catabolic process
Afu4g08250	Afu4g08250	-2.79227	3.16609	-9.90437	6.28e-06	0.000690829	4.53845	28.0891	Has domain(s) with predicted catalytic activity
Afu4g09710	Afu4g09710	-1.80624	5.29564	-10.0051	5.8e-06	0.00067014	4.52738	79.1958	C6 finger domain transcription factor nosA, putative
Afu1g00500	Afu1g00500	-1.78264	6.54429	-10.073	5.5e-06	0.000664191	4.52241	200.627	FMN dependent dehydrogenase
Afu5g00650	Afu5g00650	-2.0137	7.01772	-10.0495	5.6e-06	0.000664191	4.49289	322.22	protein of unknown function
Afu4g14190	Afu4g14190	-2.06191	5.44394	-9.96465	5.99e-06	0.00067014	4.49083	94.8064	Ortholog of Aspergillus glaucus : Aspgl1_0029891, Aspgl1_0057413, Aspergillus wentii : Aspwe1_0039585, Aspergillus fumigatus A1163 : AFUB_071340 and Aspergillus clavatus NRRL 1 : ACLA_053100
Afu5g00710	Afu5g00710	-6.52742	1.02407	-11.5086	1.92e-06	0.000433074	4.47426	21.3734	Putative gamma-aminobutyric acid (GABA) permease
Afu5g07560	Afu5g07560	-2.67744	3.17114	-9.79407	6.85e-06	0.000735186	4.45466	26.5286	Putative capsular associated protein
Afu6g11560	Afu6g11560	-4.7794	1.72944	-10.2578	4.77e-06	0.000620151	4.44196	19.7043	Ortholog of A. nidulans FGSC A4 : AN8943, A. fumigatus Af293 : Afu2g00900, A. niger CBS 513.88 : An01g11690, An03g01300 and A. oryzae RIB40 : AO090113000175, AO090023000422
Afu3g03630	Afu3g03630	-2.14503	4.73748	-9.75379	7.08e-06	0.000749863	4.35926	66.656	Ortholog of A. oryzae RIB40 : AO090010000627, Neosartorya fischeri NRRL 181 : NFIA_005860, Aspergillus wentii : Aspwe1_0172575, Aspwe1_0734227 and Aspergillus versicolor : Aspve1_0046771
Afu6g06520	Afu6g06520	-1.54996	6.55603	-9.84974	6.56e-06	0.000712238	4.33091	171.795	Ortholog(s) have role in hypotonic response, intracellular transport, syncytium formation by plasma membrane fusion and cell septum, cytoplasmic stress granule localization
Afu5g08030	Afu5g08030	-1.68056	6.12412	-9.69991	7.39e-06	0.000773441	4.22811	137.52	Ortholog(s) have spore wall localization
Afu3g14665	Afu3g14665	-3.86341	2.20991	-9.61222	7.93e-06	0.000800877	4.19608	20.0953	Ortholog of Neosartorya fischeri NRRL 181 : NFIA_062590 and Aspergillus fumigatus A1163 : AFUB_034560
Afu8g01030	Afu8g01030	-1.69268	5.46998	-9.61647	7.91e-06	0.000800877	4.19191	90.9275	Ortholog of A. niger CBS 513.88 : An08g01250, An08g09900, Neosartorya fischeri NRRL 181 : NFIA_094470 and Aspergillus wentii : Aspwe1_0039768
Afu3g07150	Afu3g07150	-2.09736	6.13392	-9.63323	7.8e-06	0.000800877	4.18145	183.722	Putative succinate-semialdehyde dehydrogenase
Afu2g05700	Afu2g05700	2.89686	2.23867	9.36483	9.72e-06	0.000899284	4.09832	12.3694	Ortholog of A. oryzae RIB40 : AO090001000687, Neosartorya fischeri NRRL 181 : NFIA_082420, Aspergillus clavatus NRRL 1 : ACLA_068640 and Aspergillus sydowii : Aspsy1_0090059
Afu8g06080	Afu8g06080	-2.00698	4.93576	-9.3703	9.67e-06	0.000899284	4.01876	67.4362	Putative flavohemoprotein
Afu2g15390	Afu2g15390	-1.8525	4.42895	-9.32528	1e-05	0.000906892	4.01235	43.8621	Has domain(s) with predicted catalytic activity, glutamate-ammonia ligase activity and role in nitrogen compound metabolic process
Afu5g07070	Afu5g07070	-1.60996	5.97711	-9.43763	9.15e-06	0.000892134	4.00787	122.667	Has domain(s) with predicted magnesium ion transmembrane transporter activity, role in magnesium ion transport and integral component of membrane localization
Afu7g08231	Afu7g08231	1.79986	5.55805	9.4235	9.26e-06	0.000892442	4.004	88.521	Ortholog of Aspergillus fumigatus A1163 : AFUB_080320
Afu3g01510	Afu3g01510	-4.25765	1.4934	-9.56644	8.23e-06	0.000821545	3.99578	13.7734	Has domain(s) with predicted DNA binding, RNA polymerase II transcription factor activity, sequence-specific DNA binding, zinc ion binding activity and role in regulation of transcription, DNA-templated, transcription, DNA-templated
Afu4g00420	Afu4g00420	-4.32656	1.82043	-9.45615	9.01e-06	0.000888754	3.99348	16.5325	Ortholog of Neosartorya fischeri NRRL 181 : NFIA_045220 and Aspergillus fumigatus A1163 : AFUB_100960
Afu1g14560	Afu1g14560	-2.38874	5.50404	-9.33758	9.94e-06	0.000906892	3.96612	123.526	Putative 1,2-alpha-mannosidase
Afu5g09720	Afu5g09720	-4.08299	1.95828	-9.36106	9.75e-06	0.000899284	3.96562	18.9222	Has domain(s) with predicted oxidoreductase activity and role in oxidation-reduction process
Afu1g11380	Afu1g11380	-2.14845	3.55017	-9.13717	1.18e-05	0.00100876	3.90942	26.2778	Ortholog of A. nidulans FGSC A4 : AN6413, AN6419, AN6946, AN5312, AN5664, AN8328, AN3241, AN10369, AN1930, AN2386, AN1738, AN11159, AN8984, AN8951, AN1540, AN8971, AN9387, AN9266, AN9306, AN1317, AN10886, AN7232, AN7774, AN12202
Afu7g06670	Afu7g06670	-1.69796	5.06687	-9.24672	1.07e-05	0.000948369	3.89771	66.8511	Ortholog of A. nidulans FGSC A4 : AN3342, AN10302, AN4609, A. niger CBS 513.88 : An04g04320, An16g05670, An04g03250, A. oryzae RIB40 : AO090011000012 and Aspergillus wentii : Aspwe1_0024918, Aspwe1_0156490
Afu1g05960	Afu1g05960	-2.17634	4.55942	-9.17794	1.14e-05	0.000994525	3.88196	61.5007	Peptidase family M28 family protein
Afu3g11900	Afu3g11900	-2.54992	3.51522	-9.03905	1.28e-05	0.0010344	3.83313	34.9164	Ortholog(s) have alcohol dehydrogenase (NADP+) activity, hydroxymethylfurfural reductase (NADH) activity, hydroxymethylfurfural reductase (NADPH) activity and role in alcohol metabolic process, furaldehyde metabolic process
Afu4g08600	Afu4g08600	-1.42168	7.04939	-9.27597	1.05e-05	0.00093509	3.8145	234.717	Putative aldehyde dehydrogenase (NAD(P)+)
Afu4g03740	Afu4g03740	-2.61791	3.47488	-9.01407	1.31e-05	0.00104684	3.81329	31.6963	Has domain(s) with predicted role in transmembrane transport and integral component of membrane localization
Afu2g17305	Afu2g17305	-3.36604	1.93924	-9.07719	1.24e-05	0.00102967	3.79283	13.3479	Ortholog of Aspergillus fumigatus A1163 : AFUB_032960
Afu3g07410	Afu3g07410	-4.10171	1.99411	-9.0617	1.25e-05	0.00102967	3.75505	16.8869	Putative isoamyl alcohol oxidase
Afu4g08370	Afu4g08370	-3.34071	2.58398	-8.94779	1.38e-05	0.00105864	3.75121	22.1591	Ortholog of A. nidulans FGSC A4 : AN1719, A. niger CBS 513.88 : An04g03180, A. oryzae RIB40 : AO090701000366, Aspergillus wentii : Aspwe1_0102057, Aspwe1_0436878 and Aspergillus sydowii : Aspsy1_0074793
Afu4g14260	Afu4g14260	-2.45264	3.77954	-8.94849	1.38e-05	0.00105864	3.74028	35.9543	Ortholog of A. nidulans FGSC A4 : AN2591, A. fumigatus Af293 : Afu3g01540, Afu6g10100, A. niger CBS 513.88 : An02g03190, An02g04590 and A. oryzae RIB40 : AO090103000081, AO090026000530, AO090124000012
Afu6g03600	Afu6g03600	2.67824	2.51995	8.84368	1.51e-05	0.00109988	3.68111	14.9779	Ortholog of A. nidulans FGSC A4 : AN6413, AN6419, AN6946, AN5312, AN5664, AN8328, AN3241, AN10369, AN1930, AN2386, AN1738, AN11159, AN8984, AN8951, AN1540, AN8971, AN9387, AN9266, AN9306, AN1317, AN10886, AN7232, AN7774, AN12202
Afu8g07110	Afu8g07110	-4.07946	2.40734	-8.90584	1.43e-05	0.00107248	3.67934	29.4825	Has domain(s) with predicted ATP binding, alanine-tRNA ligase activity, ligase activity, forming aminoacyl-tRNA and related compounds activity, role in alanyl-tRNA aminoacylation, tRNA aminoacylation and cytoplasm localization
Afu6g13210	Afu6g13210	-2.52126	4.14467	-8.90208	1.44e-05	0.00107248	3.67552	56.039	Has domain(s) with predicted oxidoreductase activity and role in metabolic process
Afu3g14870	Afu3g14870	-1.62206	5.15396	-8.96747	1.36e-05	0.00105864	3.64174	68.0633	Ortholog of A. nidulans FGSC A4 : AN2257, A. fumigatus Af293 : Afu5g06570, A. niger CBS 513.88 : An17g01080 and Neosartorya fischeri NRRL 181 : NFIA_036550, NFIA_062380
Afu1g15610	Afu1g15610	1.68592	5.23035	8.95925	1.37e-05	0.00105864	3.61456	64.3292	Putative zinc-binding dehydrogenase family oxidoreductase
Afu6g03620	Afu6g03620	-1.61888	4.91149	-8.89172	1.45e-05	0.0010728	3.59016	57.3208	FAD/FMN-containing isoamyl alcohol oxidase
Afu7g01930	Afu7g01930	-1.74808	6.18522	-8.97007	1.36e-05	0.00105864	3.58429	159.198	Putative GTP-binding protein
Afu3g00960	Afu3g00960	-1.76291	4.43773	-8.84111	1.52e-05	0.00109988	3.58327	42.7324	Ortholog(s) have extracellular region localization
Afu3g11770	Afu3g11770	-3.30118	2.26044	-8.67083	1.76e-05	0.00121735	3.50443	16.3804	Ortholog of A. nidulans FGSC A4 : AN5876, AN2876, A. fumigatus Af293 : Afu2g11370, Aspergillus wentii : Aspwe1_0653753 and Aspergillus sydowii : Aspsy1_0146596, Aspsy1_1176317
Afu8g02030	Afu8g02030	1.32668	6.68666	8.90455	1.43e-05	0.00107248	3.46472	155.206	Ortholog of A. oryzae RIB40 : AO090038000195, AO090012000751, Aspergillus flavus NRRL 3357 : AFL2T_03620, Neosartorya fischeri NRRL 181 : NFIA_095700 and Aspergillus wentii : Aspwe1_0032065
Afu3g11160	Afu3g11160	-1.60568	5.45004	-8.7894	1.59e-05	0.00112414	3.45874	90.1751	Ortholog(s) have cell division site, cytosol, nucleus localization
Afu3g06480	Afu3g06480	-1.9004	4.45677	-8.68295	1.74e-05	0.00121419	3.44062	47.1218	Has domain(s) with predicted histone-lysine N-methyltransferase activity and nucleus localization
Afu4g14040	Afu4g14040	-1.5163	6.85981	-8.82785	1.53e-05	0.00109988	3.41469	230.119	Ortholog of A. nidulans FGSC A4 : AN3519, AN2646, AN0587, AN0866, AN7370 and A. fumigatus Af293 : Afu1g15200, Afu3g03790, Afu5g06900, Afu7g08575
Afu1g09900	Afu1g09900	-1.86005	4.17463	-8.61973	1.84e-05	0.00125347	3.40357	37.3965	Alpha-L-arabinofuranosidase, putative
Afu4g13960	Afu4g13960	-2.01086	3.79377	-8.5682	1.93e-05	0.00128978	3.38993	30.8758	Has domain(s) with predicted 2-dehydropantoate 2-reductase activity, NADP binding, coenzyme binding, oxidoreductase activity, oxidoreductase activity, acting on the CH-OH group of donors, NAD or NADP as acceptor activity
Afu6g11110	Afu6g11110	-3.29793	2.34077	-8.50577	2.04e-05	0.00130481	3.37431	19.248	Sclerotia-like
Afu1g14890	Afu1g14890	-2.36357	2.8721	-8.45776	2.13e-05	0.00131599	3.34355	18.0573	Predicted 3',5'-cyclic-AMP phosphodiesterase
Afu7g00170	Afu7g00170	4.85761	2.15043	8.45844	2.13e-05	0.00131599	3.31074	28.9881	Prenyltransferase nscD
Afu6g07970	Afu6g07970	-1.87785	4.81188	-8.54032	1.98e-05	0.00129401	3.27871	67.2133	Putative calpain-like protein
Afu6g00180	Afu6g00180	4.44394	2.91748	8.36431	2.32e-05	0.00134242	3.26487	49.4911	Fibrinogen-binding protein of unknown function
Afu5g13570	Afu5g13570	-1.82112	4.19872	-8.45128	2.14e-05	0.00131599	3.24501	38.4526	Ortholog of Aspergillus fumigatus A1163 : AFUB_061270 and Aspergillus niger ATCC 1015 : 41862-mRNA
Afu1g12190	Afu1g12190	-1.75655	4.27265	-8.43879	2.16e-05	0.00131709	3.22581	38.4309	Has domain(s) with predicted arylformamidase activity and role in tryptophan catabolic process to kynurenine
Afu5g12460	Afu5g12460	-3.64563	3.16135	-8.31239	2.43e-05	0.00135811	3.21729	42.9931	Putative 2-amino-3-carboxymuconate-6-semialdehyde decarboxylase
Afu5g09010	Afu5g09010	-1.79321	4.66833	-8.4476	2.15e-05	0.00131599	3.20124	57.7667	Ortholog of A. nidulans FGSC A4 : AN4676, A. niger CBS 513.88 : An07g04120, A. oryzae RIB40 : AO090020000473, Aspergillus sydowii : Aspsy1_0059438 and Aspergillus terreus NIH2624 : ATET_06565
Afu5g14230	Afu5g14230	-1.94529	4.07714	-8.38205	2.28e-05	0.00133866	3.19295	37.8878	Has domain(s) with predicted RNA polymerase II transcription factor activity, sequence-specific DNA binding, transcription factor activity, sequence-specific DNA binding, zinc ion binding activity
Afu4g12700	Afu4g12700	-1.75877	5.75194	-8.50636	2.04e-05	0.00130481	3.17729	117.835	Ortholog of A. nidulans FGSC A4 : AN3606, A. niger CBS 513.88 : An03g02800, A. oryzae RIB40 : AO090009000298, Aspergillus wentii : Aspwe1_0047287 and Aspergillus sydowii : Aspsy1_0090817
Afu3g03920	Afu3g03920	-3.05021	1.8502	-8.30091	2.45e-05	0.00135811	3.17383	11.8989	Has domain(s) with predicted RNA polymerase II transcription factor activity, sequence-specific DNA binding, zinc ion binding activity, role in regulation of transcription, DNA-templated and nucleus localization
Afu4g14050	Afu4g14050	-1.37482	6.94329	-8.5776	1.91e-05	0.00128978	3.17312	224.128	Ortholog of A. nidulans FGSC A4 : AN2647, A. fumigatus Af293 : Afu8g06260, A. niger CBS 513.88 : An02g00700, An02g06510, An05g01900, An05g01910, An09g02660 and A. oryzae RIB40 : AO090103000117
Afu3g05520	Afu3g05520	-1.8565	3.73864	-8.31738	2.42e-05	0.00135811	3.1575	27.0472	Ortholog(s) have endoplasmic reticulum localization
Afu3g12620	Afu3g12620	-1.90041	3.68722	-8.30527	2.44e-05	0.00135811	3.15078	26.2778	Ortholog(s) have isopenicillin-N N-acyltransferase activity and role in penicillin biosynthetic process
Afu2g12410	Afu2g12410	-1.31406	7.39167	-8.55379	1.95e-05	0.00128978	3.14057	292.233	Ortholog(s) have cytoplasm localization
Afu6g07820	Afu6g07820	-2.62231	3.07574	-8.22822	2.62e-05	0.00139775	3.13111	24.5706	Putative integral membrane protein
Afu5g13160	Afu5g13160	-4.17872	5.27226	-8.3352	2.38e-05	0.00135811	3.12673	254.396	Has domain(s) with predicted role in transmembrane transport and integral component of membrane localization
Afu3g11780	Afu3g11780	-3.35279	3.00887	-8.19008	2.72e-05	0.00142901	3.10826	29.9005	Has domain(s) with predicted N-acetyltransferase activity, hydrolase activity, hydrolyzing O-glycosyl compounds activity and role in carbohydrate metabolic process
Afu4g11220	Afu4g11220	-1.83917	5.26933	-8.38472	2.27e-05	0.00133866	3.09614	83.1403	Ortholog(s) have xanthine dehydrogenase activity and role in purine nucleobase catabolic process
Afu7g08280	Afu7g08280	2.63456	2.25698	8.17586	2.75e-05	0.00142901	3.096	11.3897	protein of unknown function
Afu3g01490	Afu3g01490	-4.80811	1.45051	-8.39214	2.26e-05	0.00133866	3.08828	16.2283	Putative alcohol dehydrogenase
Afu1g12480	Afu1g12480	-1.8486	4.17186	-8.27064	2.52e-05	0.00137852	3.07655	39.9602	Ortholog of A. nidulans FGSC A4 : AN1053, A. niger CBS 513.88 : An08g05080, A. oryzae RIB40 : AO090001000238, Neosartorya fischeri NRRL 181 : NFIA_013060 and Aspergillus wentii : Aspwe1_0040426
Afu7g02460	Afu7g02460	-2.55971	3.84318	-8.21075	2.67e-05	0.0014117	3.06618	43.4059	Putative adhesin
Afu3g01070	Afu3g01070	-1.48195	7.79615	-8.46575	2.11e-05	0.00131599	3.06219	407.014	Ortholog(s) have catechol oxidase activity
Afu6g01900	Afu6g01900	-2.28579	4.87239	-8.25647	2.56e-05	0.00138091	3.01208	83.32	Ortholog of A. nidulans FGSC A4 : AN2629, AN8660, A. niger CBS 513.88 : An12g06490, A. oryzae RIB40 : AO090038000052, AO090001000087, AO090009000516 and Aspergillus wentii : Aspwe1_0048459, Aspwe1_0055341
Afu5g12470	Afu5g12470	-4.75696	3.6967	-8.08778	2.99e-05	0.00149048	3.01148	102.453	Has domain(s) with predicted iron ion binding, oxidoreductase activity, oxidoreductase activity, acting on paired donors, with incorporation or reduction of molecular oxygen and 2-oxoglutarate as one donor, more
Afu8g05230	Afu8g05230	-1.98376	3.80155	-8.16472	2.78e-05	0.00142901	3.01118	33.3001	Putative 2-hydroxyphytanoyl-CoA lyase
Afu1g01600	Afu1g01600	-4.64036	0.870846	-8.37977	2.28e-05	0.00133866	2.98883	10.8121	Putative deoxyribodipyrimidine photolyase
Afu3g02270	Afu3g02270	-1.57225	8.05546	-8.37485	2.29e-05	0.00133866	2.98076	559.164	Mycelial catalase
Afu5g14550	Afu5g14550	-5.33135	0.492709	-8.63674	1.81e-05	0.00124458	2.96617	11.0629	Ortholog(s) have role in lactose metabolic process
Afu6g08100	Afu6g08100	-1.62468	4.52115	-8.17284	2.76e-05	0.00142901	2.94724	43.949	Ortholog(s) have Golgi apparatus localization
Afu7g00370	Afu7g00370	3.06527	1.87959	8.00908	3.22e-05	0.00156043	2.94136	10.8968	Ortholog of A. nidulans FGSC A4 : AN7941, A. fumigatus Af293 : Afu2g12680, A. niger CBS 513.88 : An03g01770, Aspergillus sydowii : Aspsy1_0156290 and Aspergillus terreus NIH2624 : ATET_07370
Afu2g00970	Afu2g00970	-2.10916	3.64161	-8.05613	3.08e-05	0.00151763	2.92222	31.8232	Putative zinc-containing alcohol dehydrogenase
Afu4g14820	Afu4g14820	-4.38376	2.0359	-7.96184	3.36e-05	0.00159555	2.85844	23.8537	Transferase family protein
Afu6g02030	Afu6g02030	-1.71336	4.80444	-8.10259	2.95e-05	0.0014884	2.85583	54.3391	Transcript up-regulated in conidia exposed to neutrophils
Afu6g13350	Afu6g13350	-2.3298	2.98249	-7.90677	3.54e-05	0.00162601	2.83076	19.2263	Ortholog(s) have superoxide-generating NADPH oxidase activity
Afu6g00600	Afu6g00600	-4.49422	1.14284	-8.06568	3.05e-05	0.00151281	2.81232	13.9052	Ortholog of A. nidulans FGSC A4 : AN7786, A. oryzae RIB40 : AO090663000003, AO090113000133 and Aspergillus wentii : Aspwe1_0041313, Aspwe1_0117236
Afu7g00160	Afu7g00160	2.47966	2.3106	7.86116	3.7e-05	0.00167554	2.80183	11.8224	Non-reducing polyketide synthase nscA
Afu7g00550	Afu7g00550	-3.99015	1.71552	-7.90772	3.54e-05	0.00162601	2.7925	17.7786	Ortholog of A. nidulans FGSC A4 : AN8468, AN2021, A. niger CBS 513.88 : An15g05630, An11g03460, An11g07530, An04g03850, An09g00640 and A. oryzae RIB40 : AO090005000041, AO090701000541, AO090038000448
Afu1g10380	Afu1g10380	-2.32919	5.81901	-8.09809	2.96e-05	0.0014884	2.79246	176.059	Non-ribosomal peptide synthetase (NRPS)
Afu3g01650	Afu3g01650	-2.90952	1.90756	-7.85476	3.72e-05	0.00167554	2.79223	11.3185	Ortholog of A. nidulans FGSC A4 : AN7870, A. fumigatus Af293 : Afu6g11970, Neosartorya fischeri NRRL 181 : NFIA_002730, NFIA_057640 and Aspergillus versicolor : Aspve1_0204208
Afu2g09070	Afu2g09070	-1.57426	4.59899	-8.00834	3.22e-05	0.00156043	2.77782	48.1528	DUF221 domain protein
Afu6g06930	Afu6g06930	-2.15983	3.18689	-7.8346	3.8e-05	0.00168783	2.74455	21.9202	Has domain(s) with predicted oxidoreductase activity and role in metabolic process
Afu3g07460	Afu3g07460	-2.69661	2.05242	-7.79143	3.96e-05	0.00172789	2.74146	11.4489	Ortholog of A. nidulans FGSC A4 : AN10921, A. niger CBS 513.88 : An01g14390, Neosartorya fischeri NRRL 181 : NFIA_069710 and Aspergillus niger ATCC 1015 : 119074-mRNA
Afu1g09080	Afu1g09080	-2.02688	3.77292	-7.88246	3.63e-05	0.00165523	2.74117	31.7118	Ortholog of A. niger CBS 513.88 : An08g00590, A. oryzae RIB40 : AO090005001599, Aspergillus wentii : Aspwe1_0024523, Aspergillus sydowii : Aspsy1_0138507 and Aspergillus terreus NIH2624 : ATET_08533
Afu8g00730	Afu8g00730	-1.71131	4.32783	-7.92375	3.49e-05	0.00161727	2.72149	42.8304	Ortholog of A. oryzae RIB40 : AO090701000613, Neosartorya fischeri NRRL 181 : NFIA_094160, Aspergillus wentii : Aspwe1_0035090 and Aspergillus fumigatus A1163 : AFUB_085840
Afu3g07050	Afu3g07050	-2.99199	2.09829	-7.76776	4.05e-05	0.00172789	2.7186	13.3172	Putative WSC domain protein
Afu6g11850	Afu6g11850	-1.88071	8.19457	-8.09552	2.97e-05	0.0014884	2.71433	738.856	protein of unknown function
Afu4g01260	Afu4g01260	-2.17048	2.98829	-7.75768	4.09e-05	0.00172789	2.68277	20.1473	Mitochondrial chaperone ATPase (Bcs1), putative
Afu6g00690	Afu6g00690	-2.0998	3.18534	-7.76443	4.06e-05	0.00172789	2.67464	21.2684	protein of unknown function
Afu1g16880	Afu1g16880	-1.96925	3.22464	-7.7613	4.07e-05	0.00172789	2.66543	21.2898	Ortholog(s) have glutathione S-conjugate-transporting ATPase activity and role in cellular response to cadmium ion, glutathione transmembrane import into vacuole, secondary metabolite biosynthetic process
Afu5g01180	Afu5g01180	-5.18086	0.854376	-8.0351	3.14e-05	0.00153903	2.65886	14.0167	Has domain(s) with predicted GTP binding, GTPase activity and role in intracellular protein transport, nucleocytoplasmic transport, protein transport, signal transduction, small GTPase mediated signal transduction
Afu2g14680	Afu2g14680	-1.30649	6.11413	-7.99077	3.27e-05	0.00157756	2.63741	116.336	Bzip developmental regulator
Afu6g00680	Afu6g00680	-1.77495	3.889	-7.77327	4.03e-05	0.00172789	2.61415	30.7187	Ortholog of A. nidulans FGSC A4 : AN8376, AN7265, AN8625 and A. fumigatus Af293 : Afu8g06420
Afu8g00680	Afu8g00680	-4.11333	1.2959	-7.76188	4.07e-05	0.00172789	2.61408	12.9044	Ortholog of A. nidulans FGSC A4 : AN8444/celA, A. fumigatus Af293 : Afu3g03620, A. niger CBS 513.88 : An03g05740, A. oryzae RIB40 : AO090138000033, AO090701000186 and Aspergillus wentii : Aspwe1_0040565
Afu1g15360	Afu1g15360	-1.59509	4.54638	-7.81929	3.85e-05	0.00170395	2.59413	45.3611	Has domain(s) with predicted FMN binding, oxidoreductase activity, riboflavin reductase (NADPH) activity and role in oxidation-reduction process
Afu7g00950	Afu7g00950	1.37989	5.61171	7.92986	3.47e-05	0.00161715	2.59294	78.3815	Has domain(s) with predicted substrate-specific transmembrane transporter activity, transmembrane transporter activity, role in transmembrane transport and integral component of membrane, membrane localization
Afu3g14980	Afu3g14980	-2.12209	5.10639	-7.84357	3.76e-05	0.00168211	2.58242	87.8328	Extracellular chitosanase
Afu1g06280	Afu1g06280	-1.621	4.89417	-7.8138	3.87e-05	0.00170418	2.55778	58.6863	Ortholog(s) have endoplasmic reticulum localization
Afu3g02220	Afu3g02220	-2.08311	3.15251	-7.64187	4.57e-05	0.0018871	2.55433	20.595	Ortholog of A. nidulans FGSC A4 : AN11076, A. niger CBS 513.88 : An01g02020, Neosartorya fischeri NRRL 181 : NFIA_003350, Aspergillus wentii : Aspwe1_0171305 and Aspergillus versicolor : Aspve1_0056749
Afu5g14270	Afu5g14270	-4.23043	1.39827	-7.65065	4.54e-05	0.00188003	2.52957	14.7134	Has domain(s) with predicted catalytic activity and role in metabolic process
Afu6g03460	Afu6g03460	-4.02182	2.51089	-7.54731	5.02e-05	0.00202711	2.51159	31.4139	Fumipyrrole biosynthesis protein C
Afu2g10220	Afu2g10220	-1.29978	6.39415	-7.85311	3.73e-05	0.00167554	2.4814	142.818	Putative glycerol dehydrogenase
Afu2g14460	Afu2g14460	-3.61541	1.75912	-7.48229	5.35e-05	0.00205972	2.42794	15.3543	Has domain(s) with predicted oxidoreductase activity and role in metabolic process
Afu1g09910	Afu1g09910	-2.15395	2.66057	-7.395	5.84e-05	0.00213231	2.34241	14.8162	Has domain(s) with predicted substrate-specific transmembrane transporter activity, transmembrane transporter activity, role in transmembrane transport and integral component of membrane, membrane localization
Afu2g13880	Afu2g13880	-1.80175	3.59525	-7.4619	5.46e-05	0.00207398	2.32748	26.1942	Has domain(s) with predicted zinc ion binding activity
Afu5g09100	Afu5g09100	-2.1086	3.06952	-7.40564	5.78e-05	0.00212782	2.32319	19.9215	Putative mitogen activated protein kinase (MAPK)
Afu4g14100	Afu4g14100	1.32255	6.20415	7.71416	4.26e-05	0.00178464	2.32256	117.396	Predicted glutathione S transferase
Afu1g17350	Afu1g17350	-2.19827	2.51264	-7.35989	6.05e-05	0.00217063	2.31644	13.5987	Ortholog of A. oryzae RIB40 : AO090020000692, Neosartorya fischeri NRRL 181 : NFIA_008000, Aspergillus fumigatus A1163 : AFUB_016720 and Aspergillus clavatus NRRL 1 : ACLA_018150
Afu4g01270	Afu4g01270	1.29599	5.25231	7.62477	4.65e-05	0.00190064	2.31217	56.5037	Ortholog of A. nidulans FGSC A4 : AN3285, Neosartorya fischeri NRRL 181 : NFIA_044020, Aspergillus versicolor : Aspve1_0066429 and Aspergillus fumigatus A1163 : AFUB_101760
Afu4g08960	Afu4g08960	2.61594	3.40646	7.4298	5.64e-05	0.0020992	2.30226	26.6303	Putative glycophosphatidylinositol (GPI) anchored protein
Afu3g05770	Afu3g05770	-3.24564	1.96726	-7.32939	6.24e-05	0.00220239	2.30095	13.1869	Has domain(s) with predicted GTP binding, GTPase activity, role in protein transport, signal transduction, small GTPase mediated signal transduction and intracellular, membrane localization
Afu4g14840	Afu4g14840	-4.69098	0.833613	-7.48592	5.33e-05	0.00205972	2.27952	11.4923	Transferase family protein
Afu7g05500	Afu7g05500	2.65287	3.3298	7.39607	5.83e-05	0.00213231	2.27599	26.5058	Putative theta class glutathione transferase
Afu5g07980	Afu5g07980	-2.02435	2.90531	-7.33071	6.23e-05	0.00220239	2.25874	17.3885	protein of unknown function
Afu1g00540	Afu1g00540	1.64905	3.44937	7.39	5.87e-05	0.00213394	2.2372	18.3858	Has domain(s) with predicted hydrolase activity, hydrolyzing O-glycosyl compounds activity and role in carbohydrate metabolic process
Afu5g07230	Afu5g07230	2.12593	2.84307	7.32507	6.26e-05	0.00220239	2.23277	15.1462	Has domain(s) with predicted catalytic activity
Afu1g00930	Afu1g00930	-1.59298	5.51024	-7.54012	5.05e-05	0.00202711	2.22399	99.3709	Ortholog of Aspergillus kawachii : Aspka1_0173976
Afu1g17190	Afu1g17190	1.34156	6.85891	7.63504	4.6e-05	0.00189066	2.20902	192.568	Triacetylfusarinine C (TAFC) biosynthetic enoyl-CoA hydratase, putative
Afu3g06690	Afu3g06690	-1.39043	5.52257	-7.52905	5.11e-05	0.00202711	2.20604	84.9	Putative Rho-type GTPase
Afu6g03500	Afu6g03500	-2.31389	4.09937	-7.35215	6.1e-05	0.00217063	2.17446	50.8837	Ortholog of A. nidulans FGSC A4 : AN9017, Neosartorya fischeri NRRL 181 : NFIA_049990 and Aspergillus fumigatus A1163 : AFUB_094790
Afu2g04080	Afu2g04080	-1.37041	9.53513	-7.52593	5.13e-05	0.00202711	2.16616	1414.86	Ortholog(s) have acetate transmembrane transporter activity, ammonium transmembrane transporter activity and role in ammonium transport, nitrogen utilization, plasma membrane acetate transport
Afu8g00830	Afu8g00830	-1.86299	5.46745	-7.46894	5.42e-05	0.00206866	2.15901	108.363	Ortholog of Neosartorya fischeri NRRL 181 : NFIA_094280, Aspergillus versicolor : Aspve1_0077671, Aspergillus fumigatus A1163 : AFUB_085740 and Aspergillus sydowii : Aspsy1_0587124
Afu7g00940	Afu7g00940	1.33414	5.64056	7.50832	5.22e-05	0.00204389	2.15357	79.1809	Has domain(s) with predicted UDP-N-acetylmuramate dehydrogenase activity, flavin adenine dinucleotide binding, oxidoreductase activity and role in oxidation-reduction process
Afu4g14770	Afu4g14770	-6.08264	0.657496	-7.52116	5.15e-05	0.00202734	2.14505	17.5752	oxidosqualene:protostadienol cyclase
Afu7g06340	Afu7g06340	-1.70974	3.78447	-7.3007	6.42e-05	0.00223075	2.13679	28.2285	Ortholog of A. fumigatus Af293 : Afu2g00210, A. niger CBS 513.88 : An01g11590, An01g01670, A. oryzae RIB40 : AO090009000035 and Aspergillus wentii : Aspwe1_0027365, Aspwe1_0046529
Afu3g09240	Afu3g09240	1.83946	3.86129	7.30797	6.37e-05	0.00222341	2.11488	30.2503	Has domain(s) with predicted catalytic activity and role in metabolic process
Afu5g14490	Afu5g14490	-1.79879	3.83453	-7.27797	6.57e-05	0.00225529	2.11111	30.8707	Has domain(s) with predicted role in transmembrane transport and integral component of membrane localization
Afu5g06240	Afu5g06240	-1.72766	6.86121	-7.49154	5.3e-05	0.00205937	2.09412	231.847	putative alcohol dehydrogenase III
Afu1g13220	Afu1g13220	-1.73389	4.97684	-7.36978	5.99e-05	0.00215937	2.09132	66.3471	Has domain(s) with predicted electron carrier activity, heme binding, iron ion binding, oxidoreductase activity, acting on paired donors, with incorporation or reduction of molecular oxygen activity and role in oxidation-reduction process
Afu8g07170	Afu8g07170	2.04144	3.92888	7.28568	6.52e-05	0.00224672	2.08788	32.4801	Ortholog(s) have extracellular region localization
Afu6g08470	Afu6g08470	-1.49937	4.42405	-7.32141	6.29e-05	0.00220239	2.08774	38.3875	Has domain(s) with predicted glycerol kinase activity, phosphotransferase activity, alcohol group as acceptor activity and role in carbohydrate metabolic process, glycerol-3-phosphate metabolic process
Afu3g03400	Afu3g03400	1.3435	8.35012	7.49192	5.3e-05	0.00205937	2.06964	542.822	Siderophore biosynthesis acetylase AceI, putative
Afu7g06620	Afu7g06620	-2.52904	2.40386	-7.08577	8e-05	0.00251461	2.04911	16.1903	Ortholog of Aspergillus fumigatus A1163 : AFUB_092190
Afu2g07640	Afu2g07640	-1.30922	5.16215	-7.35337	6.09e-05	0.00217063	2.04786	63.7858	Ortholog of A. nidulans FGSC A4 : AN5826, A. niger CBS 513.88 : An05g00180, Neosartorya fischeri NRRL 181 : NFIA_083370, Aspergillus wentii : Aspwe1_0043748 and Aspergillus versicolor : Aspve1_0082576
Afu6g14360	Afu6g14360	-1.67908	3.46876	-7.1841	7.23e-05	0.00239542	2.04523	22.2372	Has domain(s) with predicted electron carrier activity, heme binding, iron ion binding, oxidoreductase activity, acting on paired donors, with incorporation or reduction of molecular oxygen activity and role in oxidation-reduction process
Afu2g07510	Afu2g07510	-1.90067	4.57924	-7.28832	6.5e-05	0.00224672	2.04463	54.0727	Ortholog of A. nidulans FGSC A4 : AN5811, A. niger CBS 513.88 : An05g00060, A. oryzae RIB40 : AO090011000941, Neosartorya fischeri NRRL 181 : NFIA_083250 and Aspergillus wentii : Aspwe1_0043750
Afu3g00800	Afu3g00800	-2.25949	3.18677	-7.13645	7.59e-05	0.00248386	2.03666	20.9643	Predicted oxidoreductase, 2OG-Fe(II) oxygenase family protein
Afu4g03490	Afu4g03490	-1.55579	7.7221	-7.44111	5.58e-05	0.0020992	2.02229	457.413	Putative secreted protease
Afu5g04135	Afu5g04135	-2.25492	3.25628	-7.1265	7.67e-05	0.00248386	2.02077	25.6351	Ortholog(s) have role in cellular response to nutrient levels, negative regulation of sexual sporulation resulting in formation of a cellular spore
Afu2g17810	Afu2g17810	1.6029	3.58275	7.18557	7.22e-05	0.00239542	2.00772	21.2879	Has domain(s) with predicted role in response to stress and integral component of membrane localization
Afu8g06490	Afu8g06490	-1.25619	7.04972	-7.42889	5.64e-05	0.0020992	2.00606	227.277	protein of unknown function
Afu4g14080	Afu4g14080	-1.91103	4.61105	-7.25014	6.76e-05	0.00229243	2.00121	59.2649	Ortholog of A. nidulans FGSC A4 : AN8368, AN2952, A. fumigatus Af293 : Afu3g07900, Afu8g00900, A. niger CBS 513.88 : An02g11330, An03g05560 and A. oryzae RIB40 : AO090120000471
Afu7g00580	Afu7g00580	-1.2716	7.12191	-7.42349	5.68e-05	0.0020992	1.99901	251.963	Putative adhesin
Afu3g07130	Afu3g07130	-1.33512	5.0042	-7.26897	6.63e-05	0.00226692	1.97215	58.8256	Putative two-component response regulator, two-component sensor
Afu1g11390	Afu1g11390	-1.96411	4.7141	-7.23047	6.9e-05	0.00231139	1.97067	63.3678	Has domain(s) with predicted electron carrier activity, heme binding, iron ion binding, oxidoreductase activity, acting on paired donors, with incorporation or reduction of molecular oxygen activity and role in oxidation-reduction process
Afu1g17110	Afu1g17110	-1.61889	3.67415	-7.11891	7.73e-05	0.00248889	1.95264	25.1353	Ortholog of A. nidulans AN0623
Afu1g05950	Afu1g05950	-2.34469	2.63983	-6.99053	8.83e-05	0.00267822	1.93302	16.6194	Ortholog of A. nidulans FGSC A4 : AN4199, A. niger CBS 513.88 : An18g03630, A. oryzae RIB40 : AO090011000091, Aspergillus wentii : Aspwe1_0038208, Aspwe1_0110054 and Aspergillus sydowii : Aspsy1_0032857
Afu4g14780	Afu4g14780	-5.00853	1.52295	-7.00076	8.74e-05	0.00266863	1.92257	23.1802	Putative cytochrome P450 monooxygenase
Afu4g14830	Afu4g14830	-3.96025	1.30358	-6.97455	8.98e-05	0.00271378	1.9157	12.8827	Putative cytochrome P450 monooxygenase
Afu8g01570	Afu8g01570	1.54371	4.42597	7.16766	7.35e-05	0.00242676	1.90708	38.2441	Ortholog of A. nidulans FGSC A4 : AN3415, A. oryzae RIB40 : AO090005000802, Aspergillus flavus NRRL 3357 : AFL2T_00784 and Neosartorya fischeri NRRL 181 : NFIA_095060
Afu3g10820	Afu3g10820	-1.59195	5.18023	-7.21559	7e-05	0.0023376	1.90458	68.7585	Has domain(s) with predicted oxidoreductase activity and role in oxidation-reduction process
Afu3g06020	Afu3g06020	-1.95597	4.36359	-7.13374	7.61e-05	0.00248386	1.90446	48.837	Glyoxalase family protein
Afu1g07520	Afu1g07520	-1.54733	5.72065	-7.23875	6.84e-05	0.00230095	1.88505	112.886	Ortholog(s) have cytosol, nucleus localization
Afu5g09930	Afu5g09930	-2.13156	3.62247	-7.0166	8.6e-05	0.00263921	1.86516	33.8017	Ortholog of A. nidulans FGSC A4 : AN9206, AN1849, A. fumigatus Af293 : Afu4g01210, Afu5g02320, A. niger CBS 513.88 : An03g02680, An12g10080, An12g02060 and A. oryzae RIB40 : AO090001000129, AO090010000537
Afu6g01950	Afu6g01950	-1.68722	4.45321	-7.11001	7.8e-05	0.00248889	1.86182	46.3821	Transcript up-regulated in conidia exposed to neutrophils
Afu5g09430	Afu5g09430	-2.09822	2.46533	-6.89523	9.76e-05	0.00287279	1.83806	12.5398	Ortholog(s) have DNA nucleotidylexotransferase activity, DNA-directed RNA polymerase activity, RNA-directed RNA polymerase activity and role in production of siRNA involved in RNA interference
Afu8g05640	Afu8g05640	-1.43302	4.71408	-7.1014	7.87e-05	0.00249436	1.82021	50.8558	Ortholog of A. nidulans FGSC A4 : AN10216, A. niger CBS 513.88 : An15g04470, A. oryzae RIB40 : AO090005000578, Aspergillus wentii : Aspwe1_0118846 and Aspergillus sydowii : Aspsy1_0055743
Afu1g12920	Afu1g12920	-1.08083	7.92227	-7.24024	6.83e-05	0.00230095	1.79854	399.769	Putative glycogen phosphorylase
Afu2g01810	Afu2g01810	-1.43199	4.20074	-7.01481	8.61e-05	0.00263921	1.77922	33.7739	Ortholog of A. nidulans FGSC A4 : AN10578, A. oryzae RIB40 : AO090011000438, Neosartorya fischeri NRRL 181 : NFIA_034160 and Aspergillus versicolor : Aspve1_0053770
Afu7g01450	Afu7g01450	-1.54896	4.05595	-6.99433	8.8e-05	0.00267707	1.77487	33.8853	Has domain(s) with predicted electron carrier activity, heme binding, iron ion binding, oxidoreductase activity, acting on paired donors, with incorporation or reduction of molecular oxygen activity and role in oxidation-reduction process
Afu1g14710	Afu1g14710	-1.26535	5.09958	-7.09311	7.94e-05	0.00250476	1.77037	56.8317	Putative beta-glucosidase
Afu5g03540	Afu5g03540	-3.73462	2.40608	-6.79644	0.000108413	0.00306018	1.7655	27.7858	Ortholog(s) have flavin-linked sulfhydryl oxidase activity, role in oxidation-reduction process and extracellular region localization
Afu1g09754	Afu1g09754	1.56377	5.2096	7.1007	7.88e-05	0.00249436	1.7576	70.4297	Has domain(s) with predicted carbon-sulfur lyase activity and role in metabolic process
Afu5g12860	Afu5g12860	1.86372	3.664	6.93153	9.4e-05	0.00280148	1.72852	26.9686	Ortholog of A. nidulans FGSC A4 : AN6823, A. niger CBS 513.88 : An14g06360, A. oryzae RIB40 : AO090120000406, Aspergillus wentii : Aspwe1_0039015 and Aspergillus sydowii : Aspsy1_0142898
Afu1g15430	Afu1g15430	1.35171	5.85615	7.12885	7.65e-05	0.00248386	1.7239	97.7889	Putative lipase/esterase
Afu7g02285	Afu7g02285	-1.29459	4.79444	-7.01584	8.6e-05	0.00263921	1.71518	46.4256	Ortholog of A. niger CBS 513.88 : An12g00350, Neosartorya fischeri NRRL 181 : NFIA_115010, Aspergillus wentii : Aspwe1_0173765 and Aspergillus clavatus NRRL 1 : ACLA_065240
Afu1g16040	Afu1g16040	1.92585	2.7451	6.832	0.000104386	0.00302355	1.71366	14.6982	Putative metalloreductase
Afu2g13630	Afu2g13630	1.15874	8.21383	7.16168	7.4e-05	0.00243233	1.70561	429.899	Putative amino transferase
Afu2g02030	Afu2g02030	-2.32867	1.9591	-6.72663	0.000116826	0.0031335	1.68953	10.0597	Amadoriase (fructosyl amine: oxygen oxidoreductase), isozyme I, FAD-linked enzyme involved in oxidative deglycation of glycated amino acids
Afu5g07670	Afu5g07670	-1.49447	3.92843	-6.89395	9.78e-05	0.00287279	1.67726	29.2038	Has domain(s) with predicted cytoplasm localization
Afu3g09680	Afu3g09680	-1.8049	3.14075	-6.80331	0.000107623	0.00304928	1.67217	18.9212	Ortholog(s) have fungal-type vacuole membrane localization
Afu6g11650	Afu6g11650	2.65274	1.90779	6.71636	0.000118124	0.00315107	1.66941	10.6023	Has domain(s) with predicted oxidoreductase activity and role in metabolic process
Afu8g06830	Afu8g06830	1.32509	5.53243	7.0511	8.29e-05	0.00258765	1.66826	74.44	Endo-beta-1,4-glucanase D, putative
Afu8g05930	Afu8g05930	1.44971	4.31506	6.92015	9.51e-05	0.00282353	1.64517	32.6064	Ortholog of A. fumigatus Af293 : Afu5g10210, A. niger CBS 513.88 : An14g04490, A. oryzae RIB40 : AO090010000532 and Neosartorya fischeri NRRL 181 : NFIA_077050, NFIA_098690
Afu2g09030	Afu2g09030	-1.6204	8.37169	-7.05923	8.22e-05	0.00257527	1.62065	717.652	Secreted dipeptidyl-peptidase
Afu5g08230	Afu5g08230	-1.88971	3.47106	-6.77556	0.000110858	0.00307386	1.60872	25.4396	Has domain(s) with predicted zinc ion binding activity
Afu8g01810	Afu8g01810	-1.59437	3.77249	-6.77238	0.000111236	0.00307386	1.56067	25.8741	Ortholog(s) have extracellular region localization
Afu2g16720	Afu2g16720	-1.7823	3.76904	-6.76496	0.000112122	0.00307386	1.56029	28.481	Ortholog(s) have endoplasmic reticulum, extracellular region localization
Afu3g05660	Afu3g05660	-2.11813	2.217	-6.62258	0.00013073	0.00336874	1.56029	10.5613	Has domain(s) with predicted role in transmembrane transport and integral component of membrane localization
Afu1g01190	Afu1g01190	-3.90438	1.49306	-6.60015	0.000133959	0.00343134	1.55817	15.0552	Ortholog of A. nidulans FGSC A4 : AN2649, A. niger CBS 513.88 : An11g03730, A. oryzae RIB40 : AO090020000652, Aspergillus wentii : Aspwe1_0741100 and Aspergillus sydowii : Aspsy1_0134175
Afu6g12090	Afu6g12090	-1.58742	3.90161	-6.7744	0.000110996	0.00307386	1.54885	31.2938	HET-domain protein
Afu2g17330	Afu2g17330	-2.86543	1.92388	-6.58336	0.000136433	0.00347398	1.54394	13.1651	Putative extracellular serine carboxypeptidase
Afu6g06650	Afu6g06650	-1.69038	3.23302	-6.68874	0.000121692	0.00318808	1.53166	18.6982	Tyrosine/serine protein phosphatase, putative
Afu6g07730	Afu6g07730	-1.92158	4.18338	-6.77431	0.000111006	0.00307386	1.52701	42.3848	Has domain(s) with predicted solute:proton antiporter activity, role in cation transport, transmembrane transport and integral component of membrane localization
Afu5g02330	Afu5g02330	-1.5431	6.11355	-6.9309	9.4e-05	0.00280148	1.51559	146.337	Allergen Asp f 1
Afu3g09210	Afu3g09210	-1.88823	3.434	-6.68745	0.000121861	0.00318808	1.51438	25.0268	Ortholog(s) have extracellular region localization
Afu6g01820	Afu6g01820	-1.23212	5.19251	-6.86545	0.000100748	0.00295057	1.50732	62.5318	Has domain(s) with predicted role in transmembrane transport and integral component of membrane localization
Afu6g13800	Afu6g13800	-1.78138	4.24074	-6.76803	0.000111754	0.00307386	1.50669	37.703	Ortholog of A. nidulans FGSC A4 : AN6413, AN6419, AN6946, AN5312, AN5664, AN8328, AN3241, AN10369, AN1930, AN2386, AN1738, AN11159, AN8984, AN8951, AN1540, AN8971, AN9387, AN9266, AN9306, AN1317, AN10886, AN7232, AN7774, AN12202
Afu5g06990	Afu5g06990	1.59577	3.42042	6.70398	0.000119709	0.00316067	1.49588	17.9651	Ortholog(s) have fungal-type vacuole localization
Afu1g06090	Afu1g06090	-1.1864	6.33292	-6.93437	9.37e-05	0.00280148	1.49489	138.328	Ortholog(s) have role in apical protein localization, regulation of cell shape and cell septum, plasma membrane of cell tip, spitzenkorper localization
Afu3g14990	Afu3g14990	-1.4252	5.13759	-6.82963	0.000104649	0.00302355	1.47602	68.4544	Ortholog(s) have cytoplasm localization
Afu6g03350	Afu6g03350	1.87457	4.27486	6.75516	0.000113305	0.00309267	1.46736	46.0199	Has domain(s) with predicted N-acetyltransferase activity
Afu5g12690	Afu5g12690	-1.67611	4.70566	-6.76613	0.000111982	0.00307386	1.4526	56.1148	Ortholog(s) have glycerone kinase activity, role in glycerol catabolic process and cytosol localization
Afu1g14210	Afu1g14210	-2.56851	1.91246	-6.49677	0.000150021	0.00375314	1.44856	10.8841	Has domain(s) with predicted catalytic activity, coenzyme binding activity and role in cellular metabolic process
Afu6g00280	Afu6g00280	1.5813	7.12867	6.90313	9.68e-05	0.00286473	1.40683	232.594	Ortholog of A. nidulans FGSC A4 : AN5317, A. oryzae RIB40 : AO090003000248, AO090010000078, Neosartorya fischeri NRRL 181 : NFIA_047440 and Aspergillus versicolor : Aspve1_0031634
Afu2g01620	Afu2g01620	1.23748	4.87974	6.75036	0.000113889	0.00309267	1.396	47.0504	Ortholog of A. niger CBS 513.88 : An03g04820, A. oryzae RIB40 : AO090701000786, Neosartorya fischeri NRRL 181 : NFIA_033930 and Aspergillus wentii : Aspwe1_0041654
Afu3g09070	Afu3g09070	-2.19344	2.42209	-6.47462	0.00015373	0.00381258	1.3855	13.8386	Ortholog(s) have extracellular region localization
Afu4g02720	Afu4g02720	1.34181	4.1681	6.64493	0.000127596	0.00332524	1.34822	27.9363	Putative GPI anchored glycosyl hydrolase
Afu2g04890	Afu2g04890	1.31218	5.14006	6.72642	0.000116853	0.0031335	1.34193	57.7238	Ortholog of A. niger CBS 513.88 : An11g04600, A. oryzae RIB40 : AO090003000293, Neosartorya fischeri NRRL 181 : NFIA_081620 and Aspergillus clavatus NRRL 1 : ACLA_089760
Afu4g11330	Afu4g11330	1.16348	8.33907	6.81292	0.000106526	0.00304356	1.31816	501.745	Ortholog(s) have ATPase activator activity, chaperone binding activity, role in cellular response to heat, positive regulation of ATPase activity, protein folding and cytosol localization
Afu5g14340	Afu5g14340	-1.63683	3.29257	-6.50655	0.000148413	0.00372379	1.31754	19.3392	Has domain(s) with predicted oxidoreductase activity and role in metabolic process
Afu7g07130	Afu7g07130	1.38331	3.96618	6.59327	0.000134966	0.00344686	1.3097	23.9455	protein of unknown function
Afu5g03930	Afu5g03930	-2.00409	2.88297	-6.44343	0.000159126	0.00391685	1.30363	17.918	Ortholog(s) have Golgi apparatus localization
Afu3g14920	Afu3g14920	-1.19303	6.80757	-6.78575	0.000109658	0.00307386	1.30025	209.303	Ortholog(s) have histone methyltransferase activity (H3-K9 specific) activity
Afu7g00440	Afu7g00440	-3.13128	1.676	-6.32307	0.000181982	0.00429008	1.27108	13.125	Ortholog of A. nidulans FGSC A4 : AN8726, A. fumigatus Af293 : Afu8g06090, Afu8g06580 and A. niger CBS 513.88 : An02g08340, An02g09540, An03g00430
Afu6g14350	Afu6g14350	-2.11023	2.28523	-6.34402	0.000177758	0.00423342	1.24783	11.8617	Transcript up-regulated in conidia exposed to neutrophils
Afu3g08630	Afu3g08630	1.15022	7.24699	6.75113	0.000113795	0.00309267	1.22821	217.474	Multiprotein-bridging factor 1, putative
Afu2g01250	Afu2g01250	-3.61216	1.12972	-6.27583	0.000191918	0.00445094	1.21403	10.3844	Putative serine peptidase
Afu8g05970	Afu8g05970	1.16961	6.74352	6.71542	0.000118243	0.00315107	1.19701	162.846	Ortholog of A. nidulans FGSC A4 : AN5283, AN2708, AN1572, AN7419, A. fumigatus Af293 : Afu6g14000, A. niger CBS 513.88 : An07g02380, An08g07270 and A. oryzae RIB40 : AO090026000716, AO090005000543
Afu8g04620	Afu8g04620	-1.39539	4.44798	-6.51309	0.000147349	0.00370793	1.18315	40.8206	Ortholog of A. nidulans FGSC A4 : AN1470, A. oryzae RIB40 : AO090023000316, Aspergillus wentii : Aspwe1_0175199, Aspergillus sydowii : Aspsy1_0143191 and Aspergillus terreus NIH2624 : ATET_00086
Afu4g09300	Afu4g09300	1.86193	2.94792	6.31563	0.000183508	0.00430241	1.10727	17.4371	Has domain(s) with predicted N-acetyltransferase activity
Afu5g10730	Afu5g10730	-1.21303	4.89201	-6.48746	0.000151567	0.00377102	1.10179	49.467	Ortholog of A. nidulans FGSC A4 : AN4732, A. niger CBS 513.88 : An14g03950, A. oryzae RIB40 : AO090010000468, Aspergillus wentii : Aspwe1_0439775 and Aspergillus terreus NIH2624 : ATET_07636
Afu5g06070	Afu5g06070	1.00905	7.09968	6.61684	0.000131547	0.00337965	1.0729	191.266	ABC multidrug transporter
Afu3g01350	Afu3g01350	-1.2574	4.3306	-6.39566	0.000167796	0.00402194	1.05652	33.1887	Ortholog of A. nidulans FGSC A4 : AN8498, AN5429, AN8310, AN11121 and A. niger CBS 513.88 : An12g08560, An09g02370, An13g02790, An13g02620
Afu1g14660	Afu1g14660	-1.42748	4.98427	-6.40687	0.000165716	0.00398322	1.00206	56.962	Secondary metabolism regulator laeA
Afu3g02240	Afu3g02240	1.18744	5.83279	6.48718	0.000151614	0.00377102	0.990749	87.2941	Has domain(s) with predicted carboxy-lyase activity, catalytic activity, pyridoxal phosphate binding activity and role in carboxylic acid metabolic process, cellular amino acid metabolic process
Afu3g08250	Afu3g08250	-1.79751	2.75927	-6.14549	0.000222557	0.00490625	0.963701	15.4658	Ortholog of A. nidulans FGSC A4 : AN5437, AN2941, A. fumigatus Af293 : Afu6g13630, A. niger CBS 513.88 : An02g11860 and A. oryzae RIB40 : AO090005001453, AO090103000325
Afu3g14880	Afu3g14880	-1.86774	2.74631	-6.14157	0.000223557	0.00490625	0.963243	16.0509	Predicted oxidoreductase, 2OG-Fe(II) oxygenase family protein
Afu5g06670	Afu5g06670	1.14383	5.4344	6.41197	0.00016478	0.00397184	0.942143	61.8842	Ortholog of A. nidulans FGSC A4 : AN2249, A. niger CBS 513.88 : An17g00940, A. oryzae RIB40 : AO090701000204, Aspergillus wentii : Aspwe1_0099978 and Aspergillus sydowii : Aspsy1_0026878
Afu6g14340	Afu6g14340	-1.48659	6.18969	-6.42303	0.000162766	0.00396788	0.919707	139.554	Has domain(s) with predicted UDP-N-acetylmuramate dehydrogenase activity, flavin adenine dinucleotide binding, oxidoreductase activity and role in oxidation-reduction process
Afu7g08605	Afu7g08605	-1.05057	5.98874	-6.41641	0.000163968	0.00397184	0.91406	104.861	protein of unknown function
Afu4g09770	Afu4g09770	-1.59921	3.17424	-6.14309	0.00022317	0.00490625	0.906199	16.9148	Velvet factor domain-containing protein
Afu7g02510	Afu7g02510	1.12045	5.13447	6.34042	0.000178477	0.00423342	0.889192	52.908	Ortholog of A. nidulans FGSC A4 : AN9070, A. niger CBS 513.88 : An12g00060, A. oryzae RIB40 : AO090038000629, Aspergillus wentii : Aspwe1_0173747 and Aspergillus sydowii : Aspsy1_0136164
Afu7g04800	Afu7g04800	-1.55792	4.42277	-6.2567	0.000196111	0.00449325	0.887103	45.3176	Rhodopsin-like G-protein coupled receptor
Afu3g02830	Afu3g02830	-2.18733	4.87191	-6.27626	0.000191825	0.00445094	0.879415	90.3144	Putative ankyrin repeat protein
Afu1g17150	Afu1g17150	-1.83149	2.36705	-6.03632	0.000252364	0.00528179	0.875932	10.3627	Ortholog(s) have role in maltose catabolic process, positive regulation of cell adhesion involved in single-species biofilm formation and regulation of transcription from RNA polymerase II promoter, more
Afu8g05580	Afu8g05580	1.47296	4.39165	6.25557	0.00019636	0.00449325	0.869418	36.2246	Putative coenzyme A transferase
Afu7g01670	Afu7g01670	-1.1361	6.72771	-6.41247	0.000164688	0.00397184	0.865922	171.962	Ortholog(s) have fungal-type vacuole, mitochondrion localization
Afu4g06060	Afu4g06060	-1.07361	5.45278	-6.33186	0.000180196	0.00425967	0.85924	67.6071	Ortholog of A. nidulans FGSC A4 : AN4314, A. niger CBS 513.88 : An04g00300, A. oryzae RIB40 : AO090023000990, Aspergillus wentii : Aspwe1_0034783 and Aspergillus sydowii : Aspsy1_0073108
Afu3g13420	Afu3g13420	-1.30723	4.41009	-6.2176	0.000204994	0.00464131	0.835936	39.2914	Ortholog of A. nidulans FGSC A4 : AN3165, A. niger CBS 513.88 : An02g09290, A. oryzae RIB40 : AO090012000789, Aspergillus wentii : Aspwe1_0170053 and Aspergillus sydowii : Aspsy1_0087149
Afu3g03695	Afu3g03695	2.55081	2.55254	6.02734	0.000255005	0.00532408	0.829456	18.1693	protein of unknown function
Afu3g08920	Afu3g08920	-1.53487	3.42403	-6.09627	0.000235489	0.00505182	0.816916	20.6167	Ortholog of A. nidulans FGSC A4 : AN3021, A. niger CBS 513.88 : An16g02420, A. oryzae RIB40 : AO090005001345, Aspergillus wentii : Aspwe1_0052288 and Aspergillus sydowii : Aspsy1_0147269
Afu5g03940	Afu5g03940	-1.46264	3.77926	-6.12993	0.00022656	0.00494185	0.810006	26.3955	Has domain(s) with predicted hydrolase activity
Afu2g13500	Afu2g13500	-1.72153	3.27441	-6.03873	0.000251661	0.00527995	0.769833	19.2277	Ortholog of A. niger CBS 513.88 : An02g05760, A. oryzae RIB40 : AO090026000263, Neosartorya fischeri NRRL 181 : NFIA_088700, Aspergillus wentii : Aspwe1_0045445 and Aspergillus versicolor : Aspve1_0130095
Afu1g17250	Afu1g17250	-3.13055	4.35087	-6.10483	0.000233181	0.00501485	0.764109	88.5063	Putative hydrophobin
Afu5g13970	Afu5g13970	-2.21736	2.16008	-5.89751	0.000296752	0.00593214	0.746775	12.0103	Ortholog(s) have role in conidiophore development, hyphal growth, sporocarp development involved in sexual reproduction, syncytium formation by plasma membrane fusion
Afu5g09480	Afu5g09480	-1.49587	4.84508	-6.17482	0.000215221	0.00478449	0.73989	60.0796	Has domain(s) with predicted ATP binding, ATPase activity, nucleoside-triphosphatase activity, nucleotide binding activity
Afu2g14390	Afu2g14390	-1.17341	4.49313	-6.14766	0.000222004	0.00490625	0.739603	37.0342	Ortholog of A. nidulans FGSC A4 : AN2405, A. oryzae RIB40 : AO090023000066, Neosartorya fischeri NRRL 181 : NFIA_089560, Aspergillus wentii : Aspwe1_0046658 and Aspergillus versicolor : Aspve1_0025636
Afu4g03240	Afu4g03240	-1.82909	3.40983	-6.01809	0.000257756	0.00535546	0.734124	25.483	Putative cell wall galactomannoprotein
Afu1g11500	Afu1g11500	-1.19603	5.17791	-6.19614	0.000210056	0.00470624	0.724632	62.6974	3-ketosteroid reductase
Afu7g00970	Afu7g00970	1.85188	2.81983	5.97016	0.000272543	0.00559495	0.713382	15.2303	Predicted repeat rich glycophosphatidylinositol (GPI)-anchored cell wall protein
Afu2g15900	Afu2g15900	1.3715	4.32386	6.11979	0.000229211	0.00494185	0.711699	32.4065	Ortholog(s) have role in regulation of cell size and cytoplasm, nucleus localization
Afu2g09890	Afu2g09890	-1.70509	2.45259	-5.90454	0.00029431	0.00590435	0.707444	10.5334	Has domain(s) with predicted DNA binding activity
Afu3g07310	Afu3g07310	-1.46254	4.17397	-6.06663	0.000243672	0.00517562	0.685494	37.8981	Ortholog of A. nidulans FGSC A4 : AN12127, A. niger CBS 513.88 : An02g13400, A. oryzae RIB40 : AO090020000191, Aspergillus wentii : Aspwe1_0173528 and Aspergillus sydowii : Aspsy1_0043134, Aspsy1_0833750
Afu5g13800	Afu5g13800	1.80382	4.16219	6.07954	0.00024007	0.00512448	0.684419	35.1728	Has domain(s) with predicted FMN binding, oxidoreductase activity and role in oxidation-reduction process
Afu7g01750	Afu7g01750	-2.13896	3.12869	-5.90448	0.00029433	0.00590435	0.642481	25.4419	Ortholog of A. nidulans FGSC A4 : AN1239, A. niger CBS 513.88 : An12g00960, A. oryzae RIB40 : AO090120000009, Aspergillus wentii : Aspwe1_0045721 and Aspergillus sydowii : Aspsy1_0085157
Afu4g08710	Afu4g08710	-2.17129	3.9568	-5.98296	0.000268503	0.00552525	0.635358	41.4289	Putative short chain dehydrogenase
Afu1g01960	Afu1g01960	-1.29592	4.00248	-6.0111	0.000259856	0.00537743	0.634403	27.5597	Has domain(s) with predicted RNA polymerase II transcription factor activity, sequence-specific DNA binding, transcription factor activity, sequence-specific DNA binding, zinc ion binding activity
Afu6g09300	Afu6g09300	-1.147	5.07659	-6.07564	0.000241153	0.00513483	0.586739	59.6616	Has domain(s) with predicted DNA binding activity and role in DNA integration, DNA recombination
Afu2g15430	Afu2g15430	-1.62898	3.36373	-5.89407	0.000297955	0.00593214	0.582423	21.1381	Sorbitol/xylulose reductase
Afu5g08470	Afu5g08470	-1.15709	5.03792	-6.06212	0.000244944	0.00518979	0.574439	54.7896	Putative AMP-binding enzyme
Afu2g01310	Afu2g01310	-1.94495	2.6498	-5.80268	0.000331964	0.00626062	0.570191	15.3593	Ortholog of A. nidulans FGSC A4 : AN10993, A. niger CBS 513.88 : An03g05110, A. oryzae RIB40 : AO090701000405, Neosartorya fischeri NRRL 181 : NFIA_033610 and Aspergillus wentii : Aspwe1_0173185
Afu6g04820	Afu6g04820	-1.226	4.72147	-6.02282	0.000256346	0.0053391	0.561222	46.2858	Aminodeoxychorismate synthase, putative
Afu7g08340	Afu7g08340	1.11088	7.96137	6.1838	0.000213029	0.00475853	0.560566	361.542	Alkaline protease
Afu1g01730	Afu1g01730	-1.55824	3.39477	-5.87352	0.000305258	0.00604428	0.5479	20.7325	Has domain(s) with predicted catalytic activity
Afu3g07140	Afu3g07140	-1.35377	3.50358	-5.87229	0.000305701	0.00604428	0.526501	19.2698	Upstream activator of conidiation
Afu1g17140	Afu1g17140	-1.53394	3.35894	-5.84737	0.000314832	0.00615393	0.52021	21.2341	Ortholog(s) have cytosol, nucleus localization
Afu6g00510	Afu6g00510	-1.38443	3.70366	-5.88452	0.000301324	0.00598532	0.517982	25.4419	Has domain(s) with predicted oxidoreductase activity, transferase activity, transferring acyl groups other than amino-acyl groups, zinc ion binding activity and role in oxidation-reduction process
Afu3g05780	Afu3g05780	-1.65883	2.63458	-5.7624	0.000348281	0.00648286	0.512465	13.0414	GATA transcription factor LreA, putative
Afu7g08350	Afu7g08350	1.02882	6.6091	6.13732	0.000224648	0.00491761	0.510813	138.385	Has domain(s) with predicted hydrolase activity
Afu4g14085	Afu4g14085	-1.63774	2.58154	-5.75231	0.000352503	0.00652715	0.505701	11.8989	Ortholog of A. nidulans FGSC A4 : AN8367, A. niger CBS 513.88 : An12g10420, Neosartorya fischeri NRRL 181 : NFIA_102230 and Aspergillus zonatus : Aspzo1_0100142
Afu5g13180	Afu5g13180	-3.0245	6.57124	-6.04655	0.000249393	0.00525808	0.502049	475.335	Putative agmatinase, phoB-regulated
Afu6g09090	Afu6g09090	1.34143	3.62947	5.86358	0.000308857	0.00609265	0.47318	19.2272	Ortholog of A. nidulans FGSC A4 : AN8402, A. oryzae RIB40 : AO090010000632, Neosartorya fischeri NRRL 181 : NFIA_054750, Aspergillus wentii : Aspwe1_0032492 and Aspergillus versicolor : Aspve1_0056791
Afu2g04490	Afu2g04490	-1.54839	2.80706	-5.74905	0.00035388	0.00652715	0.470385	13.0131	Has domain(s) with predicted NAD binding, oxidoreductase activity, acting on the CH-OH group of donors, NAD or NADP as acceptor activity and role in oxidation-reduction process
Afu7g00460	Afu7g00460	1.45808	2.70612	5.75169	0.000352767	0.00652715	0.450531	10.766	Ortholog of A. nidulans FGSC A4 : AN10483, AN2809, AN2115, AN0033, AN12460, A. fumigatus Af293 : Afu2g00940, Afu2g16560, Afu3g15340, Afu7g06360 and A. niger CBS 513.88 : An14g02830, An16g00830
Afu4g08380	Afu4g08380	-1.11391	4.53464	-5.90608	0.000293777	0.00590435	0.436329	37.5637	Ortholog of A. nidulans FGSC A4 : AN1718, AN1714, A. fumigatus Af293 : Afu4g08420, A. niger CBS 513.88 : An04g03190, An04g03210 and A. oryzae RIB40 : AO090023000718
Afu6g06560	Afu6g06560	-1.50292	3.01469	-5.73954	0.000357929	0.00657684	0.43127	14.8806	Ortholog(s) have plasma membrane localization
Afu1g01180	Afu1g01180	-2.56557	2.7922	-5.66168	0.000393047	0.00707346	0.403075	24.1361	Ortholog(s) have extracellular region localization
Afu4g10110	Afu4g10110	-1.37459	3.89155	-5.80819	0.000329798	0.00623347	0.39843	27.9814	Putative homeobox transcription factor
Afu1g04430	Afu1g04430	-1.61164	4.20149	-5.83566	0.000319224	0.00617665	0.398353	38.0931	Ortholog of A. nidulans FGSC A4 : AN10090, A. oryzae RIB40 : AO090003000908, Neosartorya fischeri NRRL 181 : NFIA_020340, Aspergillus wentii : Aspwe1_0169406 and Aspergillus clavatus NRRL 1 : ACLA_030470
Afu2g15490	Afu2g15490	-1.58991	4.24291	-5.81674	0.000326467	0.00619782	0.371694	37.4522	Ortholog(s) have intracellular localization
Afu1g16635	Afu1g16635	-1.69352	2.94895	-5.67049	0.000388893	0.00705517	0.361543	17.3049	Has domain(s) with predicted protein disulfide oxidoreductase activity
Afu6g04360	Afu6g04360	1.33605	3.85131	5.78272	0.000339943	0.0063691	0.346341	22.6772	Putative ABC transporter
Afu1g02290	Afu1g02290	-1.57567	10.4424	-5.904	0.000294495	0.00590435	0.342844	3149.79	protein of unknown function
Afu1g15520	Afu1g15520	1.20259	5.14984	5.89583	0.00029734	0.00593214	0.342765	59.8774	Ortholog(s) have allophanate hydrolase activity, urea carboxylase activity, role in cellular response to alkaline pH, nitrogen utilization, pathogenesis, urea catabolic process and cytoplasm localization
Afu1g01900	Afu1g01900	1.3115	4.82796	5.83835	0.000318208	0.00617665	0.307421	51.6605	Has domain(s) with predicted hydrolase activity
Afu1g12560	Afu1g12560	1.39988	5.00596	5.829	0.000321753	0.00617665	0.276243	56.1622	Putative endo-1,4-beta-glucanase
Afu4g11250	Afu4g11250	-1.64454	4.16375	-5.69338	0.000378316	0.00692181	0.227207	38.2137	Putative carbonic anhydrase
Afu1g14810	Afu1g14810	-1.11585	5.061	-5.78428	0.00033931	0.0063691	0.223972	55.3144	Ortholog(s) have role in ascospore formation, cell septum assembly, conidium formation, hyphal growth, response to fungicide, response to salt stress, sporocarp development involved in sexual reproduction
Afu3g14020	Afu3g14020	-1.0296	5.5538	-5.82272	0.000324158	0.00619782	0.221419	77.4402	Ortholog of A. nidulans FGSC A4 : AN2492, A. niger CBS 513.88 : An09g04620, A. oryzae RIB40 : AO090012000726, Aspergillus wentii : Aspwe1_0108589 and Aspergillus sydowii : Aspsy1_0148218
Afu6g10280	Afu6g10280	1.36152	5.89039	5.85403	0.000312362	0.00611958	0.212547	96.1782	Ortholog of A. nidulans FGSC A4 : AN7192, A. niger CBS 513.88 : An11g01180, A. oryzae RIB40 : AO090023000278, Aspergillus wentii : Aspwe1_0176873 and Aspergillus sydowii : Aspsy1_0075173
Afu8g01530	Afu8g01530	2.43621	2.94796	5.5567	0.000446496	0.00773666	0.198564	19.1852	Ortholog(s) have mitochondrion localization
Afu4g08560	Afu4g08560	-1.52633	2.62921	-5.5125	0.000471328	0.00810515	0.194339	11.3694	Ortholog of A. nidulans FGSC A4 : AN1693, A. niger CBS 513.88 : An04g03340, A. oryzae RIB40 : AO090023000705, Aspergillus wentii : Aspwe1_0099990 and Aspergillus sydowii : Aspsy1_0286711
Afu1g11060	Afu1g11060	-1.18512	4.07615	-5.66749	0.000390302	0.00706578	0.192615	27.3925	Ortholog of A. nidulans FGSC A4 : AN1173, A. niger CBS 513.88 : An08g03320, Aspergillus wentii : Aspwe1_0024838, Aspergillus sydowii : Aspsy1_0038077 and Aspergillus terreus NIH2624 : ATET_00305
Afu5g14680	Afu5g14680	-1.80687	6.06881	-5.80968	0.000329215	0.00623347	0.188296	145.62	Protein with Yap1-dependent induction in response to hydrogen peroxide
Afu4g00610	Afu4g00610	-1.27065	7.29903	-5.84315	0.000316405	0.00617062	0.148541	332.946	Putative aryl-alcohol dehydrogenase
Afu4g14090	Afu4g14090	-1.44204	4.53133	-5.67284	0.000387793	0.00705011	0.147109	40.5732	UDP-glucose 4-epimerase, putative
Afu4g07280	Afu4g07280	-1.77143	2.79367	-5.47062	0.000496252	0.00833335	0.133164	14.36	cAMP-mediated signaling protein
Afu8g07100	Afu8g07100	2.22406	2.37473	5.43656	0.000517586	0.00862409	0.117598	12.159	Ortholog of Neosartorya fischeri NRRL 181 : NFIA_099880, Aspergillus fumigatus A1163 : AFUB_080700, Aspergillus clavatus NRRL 1 : ACLA_060270 and Aspergillus terreus NIH2624 : ATET_07953
Afu7g06160	Afu7g06160	-2.13228	3.17265	-5.48932	0.000484949	0.00822053	0.116804	26.0479	Ortholog of Aspergillus fumigatus A1163 : AFUB_091740
Afu4g03730	Afu4g03730	-2.57411	2.52258	-5.38862	0.000549321	0.00890621	0.0897796	18.9439	Ortholog of A. nidulans FGSC A4 : AN7139, A. niger CBS 513.88 : An14g01430, A. oryzae RIB40 : AO090011000309, Aspergillus wentii : Aspwe1_0030342 and Aspergillus sydowii : Aspsy1_0034590
Afu6g00360	Afu6g00360	-1.33879	3.93044	-5.56241	0.000443394	0.00771758	0.0800154	30.1791	Ortholog of A. nidulans FGSC A4 : AN5387, A. niger CBS 513.88 : An13g01480, An02g11060, An18g00050 and A. oryzae RIB40 : AO090023000455, AO090003001393, AO090001000640
Afu1g00530	Afu1g00530	1.24047	4.31979	5.59739	0.000424892	0.00750205	0.0565488	31.0076	Thermoresistant gluconokinase family protein
Afu6g06730	Afu6g06730	-1.97834	2.3986	-5.36079	0.000568708	0.00912166	0.0516932	12.7306	Has domain(s) with predicted role in transmembrane transport and integral component of membrane localization
Afu2g15730	Afu2g15730	-1.22478	3.68854	-5.4987	0.000479388	0.00817772	0.0266963	21.0729	Has domain(s) with predicted role in transmembrane transport and integral component of membrane localization
Afu3g06850	Afu3g06850	1.45171	2.85208	5.42787	0.000523183	0.00867936	0.0212759	11.9907	Has domain(s) with predicted guanyl-nucleotide exchange factor activity, role in small GTPase mediated signal transduction and intracellular localization
Afu4g12510	Afu4g12510	1.456	4.04874	5.53862	0.000456475	0.0078813	0.0127232	31.6472	Ortholog of A. nidulans FGSC A4 : AN3215, AN7166, AN8609, A. fumigatus Af293 : Afu3g14210, Afu4g03360 and A. niger CBS 513.88 : An09g04200, An14g01840
Afu2g00320	Afu2g00320	-1.55575	3.41423	-5.4294	0.000522196	0.00867936	-0.0130442	20.8161	putative sterol delta 5,6-desaturase
Afu1g05910	Afu1g05910	-1.47336	3.00273	-5.38825	0.000549572	0.00890621	-0.0153287	16.4411	Ortholog of Neosartorya fischeri NRRL 181 : NFIA_018810, Aspergillus fumigatus A1163 : AFUB_006300 and Aspergillus clavatus NRRL 1 : ACLA_028690
Afu5g03520	Afu5g03520	-1.131	6.08109	-5.64836	0.000399427	0.00714059	-0.0446224	125.259	Immunoreactive secreted protein
Afu4g01120	Afu4g01120	-1.93195	2.72478	-5.28385	0.000626309	0.00973616	-0.0976109	16.3017	Ortholog of A. nidulans FGSC A4 : AN11048, AN5410, A. fumigatus Af293 : Afu3g01150, A. niger CBS 513.88 : An12g10330, An11g03520, An02g14500 and A. oryzae RIB40 : AO090005000691
Afu1g16590	Afu1g16590	-2.62111	1.63897	-5.15169	0.000740626	0.0105922	-0.115693	10.8406	Putative C2H2 transcription factor
Afu2g14540	Afu2g14540	1.19487	5.718	5.58177	0.000433044	0.00759398	-0.122366	90.4941	Ortholog(s) have cellulase activity and role in glucan catabolic process
Afu4g09170	Afu4g09170	1.56763	2.51437	5.26525	0.00064117	0.0098777	-0.141082	10.2657	Has domain(s) with predicted role in anion transport and integral component of membrane localization
Afu2g12850	Afu2g12850	-1.84499	2.74592	-5.24848	0.000654893	0.00999935	-0.149407	16.5247	1,3-beta-glucanosyltransferase gel3, putative
Afu3g12630	Afu3g12630	-1.5235	2.67401	-5.23758	0.000663982	0.0100527	-0.163853	12.1658	Putative cytochrome b561
Afu2g15950	Afu2g15950	-1.16196	6.3218	-5.55686	0.000446405	0.00773666	-0.179853	139.994	Putative extracellular aspartic endopeptidase
Afu7g04370	Afu7g04370	-1.16204	3.86274	-5.33987	0.000583779	0.00925954	-0.206071	24.0709	Ortholog of Aspergillus flavus NRRL 3357 : AFL2T_00145, Aspergillus wentii : Aspwe1_0432150, Aspergillus fumigatus A1163 : AFUB_089910 and Aspergillus zonatus : Aspzo1_1242070
Afu3g08060	Afu3g08060	1.03762	4.25986	5.38933	0.000548834	0.00890621	-0.209342	26.7659	Ortholog of A. niger CBS 513.88 : An02g11550, A. oryzae RIB40 : AO090005001473, Aspergillus versicolor : Aspve1_0038696 and Aspergillus clavatus NRRL 1 : ACLA_036020
Afu6g02215	Afu6g02215	-1.18132	4.79093	-5.42329	0.00052616	0.0086993	-0.211885	52.3049	Has domain(s) with predicted integral component of membrane localization
Afu6g06480	Afu6g06480	-1.28275	3.48198	-5.26759	0.000639275	0.00986622	-0.246192	19.6174	Ortholog of A. nidulans FGSC A4 : AN5780, A. niger CBS 513.88 : An18g06640, Aspergillus wentii : Aspwe1_0177889, Aspergillus versicolor : Aspve1_0053552 and Aspergillus clavatus NRRL 1 : ACLA_088250
Afu2g07880	Afu2g07880	-1.21383	4.3912	-5.33479	0.000587498	0.00929216	-0.279461	39.1242	Has domain(s) with predicted magnesium ion transmembrane transporter activity, role in magnesium ion transport and integral component of membrane localization
Afu4g02930	Afu4g02930	-1.02714	4.51709	-5.34843	0.000577558	0.00919573	-0.280846	34.7213	Ortholog(s) have role in production of siRNA involved in RNA interference
Afu5g12620	Afu5g12620	-1.00619	4.82316	-5.37055	0.000561823	0.00906203	-0.288744	42.9714	Has domain(s) with predicted metal ion transmembrane transporter activity, role in metal ion transport, transmembrane transport and membrane localization
Afu8g04310	Afu8g04310	1.00857	5.96844	5.47435	0.000493975	0.00832771	-0.291036	96.7313	Ortholog of A. nidulans FGSC A4 : AN1443, A. niger CBS 513.88 : An16g08760, A. oryzae RIB40 : AO090103000048, Aspergillus wentii : Aspwe1_0118145 and Aspergillus sydowii : Aspsy1_0028793
Afu2g15380	Afu2g15380	-1.56353	3.35047	-5.19846	0.000697766	0.0102526	-0.308366	21.5074	Ortholog of Aspergillus fumigatus A1163 : AFUB_031040
Afu4g03200	Afu4g03200	-3.11522	4.29858	-5.24092	0.000661184	0.0100418	-0.318528	101.584	Ortholog(s) have extracellular region localization
Afu8g02570	Afu8g02570	-1.47028	2.86595	-5.14059	0.000751209	0.0107257	-0.320054	14.4626	Putative Baeyer-Villiger monooxygenase (BVMO)
Afu2g14150	Afu2g14150	-1.49765	3.38986	-5.19437	0.000701405	0.0102885	-0.321199	21.7914	Ortholog(s) have arabinan endo-1,5-alpha-L-arabinosidase activity and role in pectin catabolic process
Afu3g10830	Afu3g10830	-1.40943	5.4803	-5.38936	0.000548812	0.00890621	-0.324658	101.238	Putative glutathione transferase
Afu5g12780	Afu5g12780	-1.11068	4.81281	-5.32993	0.000591085	0.00929216	-0.340104	47.2054	hypothetical protein
Afu6g09910	Afu6g09910	-1.50954	3.37286	-5.17549	0.000718464	0.0104059	-0.343177	20.2866	Ortholog of A. nidulans FGSC A4 : AN10959, A. niger CBS 513.88 : An11g07960, A. oryzae RIB40 : AO090001000625, Neosartorya fischeri NRRL 181 : NFIA_055640 and Aspergillus wentii : Aspwe1_0062870
Afu3g07530	Afu3g07530	-1.01304	4.45764	-5.27472	0.000633553	0.00983096	-0.372195	33.1608	Ortholog(s) have cell septum, plasma membrane localization
Afu3g14150	Afu3g14150	1.18332	3.1827	5.1602	0.000732622	0.0104952	-0.381129	13.5321	F-box protein 15
Afu1g15510	Afu1g15510	-1.44896	3.26173	-5.13719	0.000754492	0.0107444	-0.381358	19.0326	Ortholog of A. nidulans FGSC A4 : AN0888, A. niger CBS 513.88 : An01g13820, A. oryzae RIB40 : AO090005001158, Neosartorya fischeri NRRL 181 : NFIA_009900 and Aspergillus wentii : Aspwe1_0039986
Afu4g01580	Afu4g01580	1.26193	3.00398	5.13663	0.000755027	0.0107444	-0.387021	12.2846	Putative ankyrin repeat protein
Afu1g02450	Afu1g02450	-1.28588	3.00301	-5.11132	0.000779925	0.011029	-0.387778	14.2396	Ortholog of A. nidulans FGSC A4 : AN11036, A. fumigatus Af293 : Afu4g04140, A. niger CBS 513.88 : An03g00240 and A. oryzae RIB40 : AO090003000331, AO090023000392
Afu6g02770	Afu6g02770	-1.22846	4.11571	-5.22678	0.000673128	0.0101158	-0.388853	31.0011	Has domain(s) with predicted oxidoreductase activity and role in metabolic process
Afu1g13630	Afu1g13630	-1.5096	3.03771	-5.10433	0.000786957	0.0111067	-0.390996	15.8156	Has domain(s) with predicted NAD binding, oxidoreductase activity, acting on the CH-OH group of donors, NAD or NADP as acceptor activity and role in oxidation-reduction process
Afu5g15000	Afu5g15000	1.17458	3.80497	5.21183	0.000686011	0.0101998	-0.391387	21.2467	Putative arsenate reductase
Afu2g09520	Afu2g09520	1.11347	3.60278	5.19266	0.000702931	0.0102933	-0.393098	17.9524	Endo-beta-1,4-mannanase F, putative
Afu2g03050	Afu2g03050	-1.46726	2.81303	-5.0741	0.000818172	0.0113788	-0.401592	14.1839	Has domain(s) with predicted sequence-specific DNA binding, transcription factor activity, sequence-specific DNA binding activity and role in regulation of transcription, DNA-templated
Afu6g03510	Afu6g03510	-2.25523	1.83901	-4.95013	0.000960988	0.0127061	-0.403644	10.2548	Putative flavin containing polyamine oxidase
Afu5g14000	Afu5g14000	1.38047	5.50048	5.3461	0.000579248	0.00920469	-0.406834	87.6796	Has domain(s) with predicted oxidoreductase activity and role in metabolic process
Afu6g09200	Afu6g09200	1.08763	3.92665	5.20832	0.000689076	0.0101998	-0.411514	22.8879	Has domain(s) with predicted FMN binding, oxidoreductase activity and role in oxidation-reduction process
Afu2g04190	Afu2g04190	1.01959	8.03682	5.42175	0.000527169	0.0086993	-0.411988	395.147	Has domain(s) with predicted nucleic acid binding, zinc ion binding activity
Afu3g09690	Afu3g09690	1.5317	3.07547	5.11854	0.000772738	0.0109601	-0.41532	16.0297	Invasin calA
Afu2g05400	Afu2g05400	-1.22685	4.02361	-5.17902	0.00071524	0.0104059	-0.439309	29.5939	Ortholog(s) have hydrolase activity, hydrolyzing O-glycosyl compounds activity and role in xyloglucan metabolic process
Afu6g13346	Afu6g13346	-1.27591	3.32265	-5.07038	0.000822106	0.0113966	-0.488993	17.9446	Ortholog(s) have role in syncytium formation by plasma membrane fusion
Afu5g06230	Afu5g06230	-2.98912	2.85308	-4.95148	0.000959299	0.0127033	-0.496101	33.0867	Putative GABA permease
Afu2g08350	Afu2g08350	-2.43183	4.83986	-5.17475	0.000719142	0.0104059	-0.512917	109.405	Ortholog(s) have Golgi apparatus, cell division site, cell tip, endoplasmic reticulum localization
Afu6g06470	Afu6g06470	1.0617	5.62344	5.26957	0.000637686	0.00985942	-0.527187	73.5431	Putative integral plasma membrane heat shock protein
Afu7g08237	Afu7g08237	1.41729	2.66482	4.99092	0.000911214	0.0122365	-0.531573	10.6846	protein of unknown function
Afu3g00740	Afu3g00740	-1.23714	4.12895	-5.11108	0.000780168	0.011029	-0.544796	31.6282	Ortholog(s) have cytoplasm, nucleus localization
Afu3g13080	Afu3g13080	1.22873	5.66002	5.25626	0.000648484	0.00993687	-0.547435	77.8569	Transcript up-regulated in conidia exposed to neutrophils
Afu4g10120	Afu4g10120	-1.06376	4.87622	-5.17773	0.000716421	0.0104059	-0.552376	49.1412	Transcriptional activator of proteases prtT
Afu2g15860	Afu2g15860	-1.16619	5.70459	-5.23727	0.000664245	0.0100527	-0.55592	96.4792	Ortholog of A. nidulans FGSC A4 : AN2165/llmA, A. niger CBS 513.88 : An15g06160, A. oryzae RIB40 : AO090012000226, Aspergillus wentii : Aspwe1_0050672 and Aspergillus sydowii : Aspsy1_0054382
Afu2g04060	Afu2g04060	1.37858	5.51652	5.23026	0.000670169	0.010089	-0.564742	82.2101	Putative NADH:flavin oxidoreductase
Afu4g00770	Afu4g00770	1.0853	3.67369	5.07186	0.000820535	0.0113932	-0.565228	17.7547	Ortholog of A. nidulans FGSC A4 : AN6410, A. oryzae RIB40 : AO090020000611, Neosartorya fischeri NRRL 181 : NFIA_044880, Aspergillus wentii : Aspwe1_0116251 and Aspergillus clavatus NRRL 1 : ACLA_078300
Afu4g14790	Afu4g14790	-5.85237	-0.100637	-4.74509	0.00126009	0.0153592	-0.585334	10.8623	Putative cytochrome P450 monooxygenase
Afu7g04380	Afu7g04380	-1.17432	3.98449	-5.05086	0.00084309	0.0116124	-0.60967	27.4382	Alcohol dehydrogenase 2, putative
Afu8g04660	Afu8g04660	-1.15658	5.35191	-5.16693	0.000726353	0.0104578	-0.617491	78.8057	Ortholog(s) have microtubule plus-end binding activity and role in activation of bipolar cell growth, ascospore formation, cellular protein localization, microtubule polymerization or depolymerization, regulation of filamentous growth
Afu4g08080	Afu4g08080	-1.06859	3.98528	-5.03775	0.000857505	0.0117127	-0.630244	24.7173	Restriction of telomere capping protein 5, putative
Afu4g13570	Afu4g13570	-1.45348	2.84303	-4.90357	0.00102144	0.0132201	-0.636326	14.0167	Has domain(s) with predicted S-adenosylmethionine-dependent methyltransferase activity
Afu3g14090	Afu3g14090	-1.16632	5.27809	-5.13332	0.000758232	0.0107722	-0.655547	70.1924	Ortholog of A. nidulans FGSC A4 : AN2498, A. oryzae RIB40 : AO090012000646, Aspergillus wentii : Aspwe1_0407854, Aspergillus sydowii : Aspsy1_0148141 and Aspergillus terreus NIH2624 : ATET_04020
Afu1g15300	Afu1g15300	1.13051	7.50363	5.24413	0.000658504	0.0100188	-0.658807	262.832	Ortholog of A. nidulans FGSC A4 : AN0856, A. niger CBS 513.88 : An01g13290, A. oryzae RIB40 : AO090005001212, Aspergillus wentii : Aspwe1_0171741 and Aspergillus sydowii : Aspsy1_0083924
Afu4g12590	Afu4g12590	-1.35179	4.39285	-5.04534	0.000849126	0.0116395	-0.668108	43.1234	Conidia-enriched protein of unknown function
Afu4g02780	Afu4g02780	1.49419	3.26019	4.9385	0.000975722	0.0128123	-0.68769	15.7352	Has domain(s) with predicted peroxidase activity
Afu1g08910	Afu1g08910	-1.18365	3.60206	-4.91164	0.00101067	0.0131204	-0.749178	19.2263	Has domain(s) with predicted catalytic activity
Afu5g12150	Afu5g12150	-1.04784	4.72213	-5.01358	0.000884781	0.0119896	-0.758307	41.2986	Ortholog(s) have cell division site, cell tip, cytoplasm localization
Afu7g05015	Afu7g05015	1.7072	3.12009	4.86191	0.00107903	0.0136382	-0.769273	15.3761	Glyoxalase family protein
Afu3g11790	Afu3g11790	-1.33868	4.72544	-5.00085	0.000899535	0.0121176	-0.771692	54.8113	Has domain(s) with predicted substrate-specific transmembrane transporter activity, transmembrane transporter activity, role in transmembrane transport and integral component of membrane, membrane localization
Afu5g01710	Afu5g01710	-1.62107	2.23438	-4.7113	0.00131842	0.0156912	-0.807635	10.0585	Cytochrome P450 phenylacetate 2-hydroxylase
Afu8g04560	Afu8g04560	1.09663	5.07603	5.0129	0.000885567	0.0119896	-0.812911	50.0334	Ortholog of A. nidulans FGSC A4 : AN1465, AN8786, A. fumigatus Af293 : Afu8g01300, A. niger CBS 513.88 : An16g08420 and Aspergillus wentii : Aspwe1_0030845
Afu2g13550	Afu2g13550	-1.24805	2.77159	-4.77321	0.00121369	0.0149852	-0.815352	11.7874	Ortholog of A. nidulans FGSC A4 : AN6332, A. niger CBS 513.88 : An02g05670, A. oryzae RIB40 : AO090026000258, Aspergillus wentii : Aspwe1_0119372 and Aspergillus sydowii : Aspsy1_0058242
Afu4g03510	Afu4g03510	-1.57888	2.74945	-4.75544	0.0012428	0.0152132	-0.821681	15.7165	Ortholog of A. nidulans FGSC A4 : AN7150, A. niger CBS 513.88 : An14g02590, A. oryzae RIB40 : AO090011000238, Aspergillus wentii : Aspwe1_0115640 and Aspergillus sydowii : Aspsy1_0034579
Afu2g16000	Afu2g16000	-1.19613	3.49261	-4.84166	0.00110828	0.0139855	-0.827682	18.949	Ortholog of A. nidulans FGSC A4 : AN2151, A. niger CBS 513.88 : An15g06350, A. oryzae RIB40 : AO090012000201, Aspergillus wentii : Aspwe1_0077396 and Aspergillus sydowii : Aspsy1_0366918
Afu7g01700	Afu7g01700	-1.2979	2.93312	-4.77564	0.00120976	0.0149582	-0.83558	13.6648	Ortholog of A. nidulans FGSC A4 : AN11178, A. niger CBS 513.88 : An12g01010, A. oryzae RIB40 : AO090038000539, Aspergillus wentii : Aspwe1_0042439 and Aspergillus terreus NIH2624 : ATET_01783
Afu5g02020	Afu5g02020	1.65301	4.49234	4.9213	0.000997941	0.0130094	-0.866503	48.2995	Putative aldehyde reductase
Afu2g13770	Afu2g13770	-1.25659	3.23803	-4.76498	0.00122708	0.0150952	-0.896943	17.2059	Putative C2H2 zinc finger transcription factor
Afu7g06680	Afu7g06680	-1.27811	3.37748	-4.75846	0.0012378	0.0151737	-0.926001	20.1473	AAA-family ATPase
Afu2g05170	Afu2g05170	-1.05837	3.8083	-4.80234	0.00116756	0.0145623	-0.93247	22.5285	Ortholog of Aspergillus fumigatus A1163 : AFUB_022200
Afu2g00750	Afu2g00750	-1.3517	2.97358	-4.70593	0.00132795	0.0157827	-0.935166	16.0509	Predicted oxidoreductase
Afu1g07440	Afu1g07440	1.05699	10.7185	4.91456	0.0010068	0.01309	-0.956584	2724.31	Molecular chaperone
Afu3g02060	Afu3g02060	1.00684	4.81912	4.88666	0.00104439	0.0133561	-0.957501	41.1471	Has domain(s) with predicted role in transmembrane transport and integral component of membrane localization
Afu2g12700	Afu2g12700	1.06968	3.6884	4.73547	0.00127642	0.0153938	-1.03295	18.9327	Has domain(s) with predicted zinc ion binding activity
Afu5g06290	Afu5g06290	-1.09674	3.24501	-4.64686	0.0014379	0.0165842	-1.06905	14.8248	Ortholog(s) have plasma membrane localization
Afu6g02690	Afu6g02690	1.13255	4.6265	4.78513	0.00119459	0.0148132	-1.07642	40.6843	C2H2 finger domain-containing protein
Afu1g16115	Afu1g16115	1.1173	3.47645	4.63395	0.00146322	0.016831	-1.14829	16.9132	protein of unknown function
Afu4g04605	Afu4g04605	-1.34339	2.50042	-4.50092	0.001754	0.0192715	-1.15401	10.1154	Ortholog of A. nidulans FGSC A4 : AN5225, A. fumigatus Af293 : Afu2g04095, A. niger CBS 513.88 : An13g04060, An07g08820 and A. oryzae RIB40 : AO090206000029
Afu8g05030	Afu8g05030	-1.58682	2.4401	-4.46987	0.00183047	0.0200347	-1.17184	10.5892	Ortholog of A. nidulans FGSC A4 : AN10816, A. oryzae RIB40 : AO090003001446, AO090009000107, Aspergillus versicolor : Aspve1_0130291 and Aspergillus clavatus NRRL 1 : ACLA_058430
Afu5g08730	Afu5g08730	1.1111	3.64112	4.63152	0.00146803	0.0168637	-1.17376	17.7897	Ortholog of A. nidulans AN10592
Afu7g05070	Afu7g05070	-1.6167	3.63397	-4.57184	0.00159191	0.0178565	-1.21039	26.3057	Putative FAD-dependent oxidoreductase
Afu2g04610	Afu2g04610	-1.06898	4.44755	-4.62451	0.00148203	0.0169296	-1.2696	38.4832	Ortholog(s) have role in posttranslational protein targeting to membrane and TRC complex, nucleus localization
Afu3g07330	Afu3g07330	-1.36761	3.48585	-4.51621	0.0017176	0.0189201	-1.28344	22.0422	Protein yae1, putative
Afu4g13080	Afu4g13080	-1.10726	4.46015	-4.59585	0.00154077	0.0174227	-1.31269	39.4954	MFS monosaccharide transporter
Afu1g03120	Afu1g03120	-1.08486	4.29883	-4.56306	0.00161109	0.0180244	-1.33888	34.4148	Ortholog of A. niger CBS 513.88 : An01g04910, A. oryzae RIB40 : AO090005000771, Aspergillus wentii : Aspwe1_0169581 and Aspergillus terreus NIH2624 : ATET_02526
AfuMt00070	AfuMt00070	-1.24867	7.56679	-4.7335	0.00127979	0.0153938	-1.35046	344.966	Ortholog of A. nidulans FGSC A4 : AN20013 and A. oryzae RIB40 : AO090002000050
Afu1g02330	Afu1g02330	-1.15112	4.03853	-4.52199	0.00170406	0.0188677	-1.35974	29.2631	Ortholog of A. nidulans FGSC A4 : AN0335, A. niger CBS 513.88 : An01g05850, A. oryzae RIB40 : AO090005000867, Aspergillus wentii : Aspwe1_0103633 and Aspergillus sydowii : Aspsy1_0633416
Afu5g10020	Afu5g10020	-1.36334	2.85896	-4.3887	0.00204789	0.0217786	-1.36632	15.3264	Putative sensor histidine kinase/response regulator
Afu3g00660	Afu3g00660	-1.89689	2.40037	-4.30938	0.00228745	0.0233159	-1.38527	14.6641	Ortholog of A. nidulans FGSC A4 : AN11083, A. niger CBS 513.88 : An03g00720, Aspergillus wentii : Aspwe1_0055457 and Aspergillus sydowii : Aspsy1_0049802
Afu6g00390	Afu6g00390	1.20317	2.97984	4.37147	0.00209755	0.0221119	-1.45227	13.0846	Ortholog(s) have role in cellular response to drug
Afu5g09460	Afu5g09460	-1.20426	2.64528	-4.31034	0.00228436	0.0233159	-1.45342	11.3416	Has domain(s) with predicted ATP binding, ATPase activity, ATPase activity, coupled to transmembrane movement of substances, nucleoside-triphosphatase activity, nucleotide binding activity and role in transport
Afu1g13230	Afu1g13230	-1.02564	3.62461	-4.40323	0.00200702	0.0214741	-1.47602	18.8787	Ortholog(s) have nucleotidyltransferase activity
Afu1g15540	Afu1g15540	1.16932	5.70415	4.59544	0.00154162	0.0174227	-1.47691	86.3332	Ortholog of A. nidulans FGSC A4 : AN6482, AN0518, A. niger CBS 513.88 : An12g09790, A. oryzae RIB40 : AO090011000265, Neosartorya fischeri NRRL 181 : NFIA_009780 and Aspergillus wentii : Aspwe1_0118459
Afu6g14280	Afu6g14280	-1.58163	3.53025	-4.35396	0.00214931	0.0224774	-1.5157	28.3507	protein of unknown function
Afu5g07840	Afu5g07840	-1.42799	3.11562	-4.30756	0.00229328	0.0233159	-1.52026	18.8097	Ortholog(s) have cytoplasm, lipid particle localization
Afu2g13175	Afu2g13175	1.03412	4.15554	4.43597	0.0019181	0.0207175	-1.521	27.3893	Ortholog of Aspergillus fumigatus A1163 : AFUB_028810
Afu2g11730	Afu2g11730	-1.16224	4.39555	-4.43833	0.00191185	0.0207141	-1.52947	34.164	Has domain(s) with predicted ATP binding, protein kinase activity, protein tyrosine kinase activity and role in protein phosphorylation
Afu7g01740	Afu7g01740	-1.26655	3.15166	-4.30579	0.00229897	0.0233461	-1.54086	16.2181	Ortholog(s) have endoplasmic reticulum localization
Afu4g03722	Afu4g03722	-1.04041	3.39596	-4.31476	0.00227027	0.0233159	-1.57108	17.9737	Ortholog(s) have cytosol, nucleus localization
Afu5g07360	Afu5g07360	-1.74379	5.0969	-4.45146	0.00187752	0.0204196	-1.58551	96.9789	Ortholog(s) have primary amine oxidase activity, role in amine catabolic process, cellular copper ion homeostasis and ascospore-type prospore, cytosol localization
Afu6g10070	Afu6g10070	-1.21267	4.15907	-4.37326	0.00209233	0.022084	-1.59067	30.9359	Has domain(s) with predicted role in peroxisome fission and integral component of peroxisomal membrane localization
Afu2g01240	Afu2g01240	-1.02131	4.09226	-4.35737	0.00213913	0.0224126	-1.61108	28.2638	Putative invertase
Afu2g09150	Afu2g09150	-1.0517	3.13558	-4.24968	0.00248754	0.0246201	-1.62673	14.8527	Adenine deaminase, putative
Afu2g01670	Afu2g01670	-1.29588	5.2007	-4.43718	0.0019149	0.0207175	-1.62848	74.6894	Ortholog of A. nidulans FGSC A4 : AN7686, A. niger CBS 513.88 : An03g04770, A. oryzae RIB40 : AO090701000780, Aspergillus wentii : Aspwe1_0028985 and Aspergillus sydowii : Aspsy1_0152669
Afu5g11690	Afu5g11690	-1.08813	5.55748	-4.43548	0.00191941	0.0207175	-1.67382	85.8341	Putative protein tyrosine phosphatase
Afu2g10670	Afu2g10670	1.02716	2.94354	4.21777	0.00260216	0.0254608	-1.67437	11.4168	Has domain(s) with predicted plasma membrane localization
Afu1g13000	Afu1g13000	-1.12614	3.06815	-4.19818	0.00267531	0.0259262	-1.68861	15.4379	Ortholog of A. nidulans FGSC A4 : AN10534, AN7218, A. fumigatus Af293 : Afu7g03950, A. niger CBS 513.88 : An13g00410, An06g00970 and A. oryzae RIB40 : AO090023000035, AO090026000819
Afu4g13290	Afu4g13290	-1.21366	3.55001	-4.23995	0.0025219	0.0249027	-1.70114	18.5032	Ortholog(s) have cytoplasm, nucleus localization
Afu1g06900	Afu1g06900	-1.00527	4.6711	-4.3465	0.00217178	0.0225891	-1.70356	41.6321	Transcriptional regulator crzA
Afu2g14760	Afu2g14760	-1.12128	4.13601	-4.29477	0.00233475	0.0235657	-1.70563	34.4705	Putative BCS1-like ATPase
Afu3g02480	Afu3g02480	-1.13232	2.82627	-4.13134	0.00294192	0.0274697	-1.74809	12.8463	Has domain(s) with predicted RNA polymerase II transcription factor activity, sequence-specific DNA binding, zinc ion binding activity, role in regulation of transcription, DNA-templated and nucleus localization
Afu8g02460	Afu8g02460	-1.24496	2.59521	-4.09214	0.00311145	0.028586	-1.76281	10.9927	Putative MFS transporter
Afu2g01320	Afu2g01320	-1.06229	6.285	-4.35355	0.00215056	0.0224774	-1.85884	123.983	Has domain(s) with predicted cation-transporting ATPase activity, metal ion binding, nucleotide binding activity, role in cation transport and integral component of membrane localization
Afu2g00230	Afu2g00230	1.36686	2.85956	4.07184	0.00320333	0.0292423	-1.87069	14.5992	Ortholog(s) have mitochondrion localization
Afu6g06530	Afu6g06530	-1.19273	2.64529	-4.01888	0.00345694	0.0309	-1.88502	11.1186	Ortholog of Aspergillus fumigatus A1163 : AFUB_072450
Afu7g08640	Afu7g08640	-1.00415	3.6767	-4.11962	0.00299158	0.0277522	-1.90424	20.8718	Ortholog of Aspergillus fumigatus A1163 : AFUB_080060
Afu1g15740	Afu1g15740	1.10527	3.78691	4.12812	0.00295549	0.0275364	-1.92807	23.5607	Ortholog(s) have phosphatase activity, role in dephosphorylation and cytoplasm, nucleus localization
Afu2g01740	Afu2g01740	-1.36933	3.16787	-4.03303	0.00338714	0.0304205	-1.93722	19.8407	Ortholog of A. niger CBS 513.88 : An14g03580, A. oryzae RIB40 : AO090011000423, Aspergillus wentii : Aspwe1_0112466, Aspergillus sydowii : Aspsy1_0091287 and Aspergillus terreus NIH2624 : ATET_05746
Afu8g02550	Afu8g02550	-1.07081	8.03248	-4.32178	0.00224811	0.0231585	-1.94457	482.765	Putative MFS peptide transporter
Afu5g11020	Afu5g11020	-1.29886	3.69154	-4.08515	0.00314278	0.0287507	-1.94729	27.2862	Has domain(s) with predicted ammonium transmembrane transporter activity, role in ammonium transport and membrane localization
Afu1g12640	Afu1g12640	1.03137	4.43541	4.16688	0.00279678	0.0266954	-1.95279	35.0466	Ortholog of A. nidulans FGSC A4 : AN1049, A. niger CBS 513.88 : An08g05390, A. oryzae RIB40 : AO090012000714, Aspergillus wentii : Aspwe1_0501033 and Aspergillus sydowii : Aspsy1_0140149
Afu5g00980	Afu5g00980	-1.50811	3.43454	-4.04807	0.0033146	0.0299396	-1.95919	21.2898	Has domain(s) with predicted role in transmembrane transport and integral component of membrane localization
Afu8g01560	Afu8g01560	1.11123	6.17555	4.29214	0.00234339	0.0235657	-1.97049	119.108	Putative aldo-keto reductase
Afu4g10320	Afu4g10320	-1.26023	2.67545	-3.95091	0.00381432	0.0331958	-1.98405	12.1775	Ortholog of A. nidulans FGSC A4 : AN10252, A. niger CBS 513.88 : An04g06600, A. oryzae RIB40 : AO090003001189, Aspergillus wentii : Aspwe1_0166765 and Aspergillus sydowii : Aspsy1_0084447
Afu2g14290	Afu2g14290	-1.01901	2.9716	-3.98215	0.00364537	0.0322484	-1.99888	13.1807	Has domain(s) with predicted hydrolase activity and role in cellular metabolic process
Afu6g12780	Afu6g12780	1.27711	2.75583	3.97038	0.00370804	0.0326157	-2.00729	11.57	Ortholog of A. nidulans FGSC A4 : AN3717, A. niger CBS 513.88 : An08g10700/MT-I, A. oryzae RIB40 : AO090003000398, Aspergillus wentii : Aspwe1_0033656 and Aspergillus sydowii : Aspsy1_0493104
Afu2g14350	Afu2g14350	1.42952	2.98517	3.99223	0.00359258	0.03188	-2.0088	17.0815	Has domain(s) with predicted DNA binding, sequence-specific DNA binding, transcription factor activity, sequence-specific DNA binding activity and role in regulation of transcription, DNA-templated
Afu7g06660	Afu7g06660	-1.0213	3.97682	-4.05291	0.0032916	0.0297945	-2.0456	24.5223	protein of unknown function
Afu7g04820	Afu7g04820	-1.19003	5.47456	-4.17084	0.00278111	0.0265927	-2.05467	76.1884	Ortholog(s) have role in filamentous growth of a population of unicellular organisms in response to biotic stimulus, more
Afu1g17040	Afu1g17040	-1.06991	2.74944	-3.90114	0.00410088	0.0348087	-2.08092	10.9514	Ortholog(s) have cytosol, nucleus localization
Afu5g09910	Afu5g09910	1.22154	5.47596	4.15596	0.00284056	0.0269335	-2.0977	87.7637	Putative p-nitroreductase family protein
Afu5g02130	Afu5g02130	-1.62733	2.33446	-3.81142	0.00467712	0.0381506	-2.1157	12.5398	Putative alpha-galactosidase
Afu2g14850	Afu2g14850	-1.31397	2.77561	-3.86183	0.00434345	0.0364688	-2.13663	14.6855	Has domain(s) with predicted catalytic activity and role in metabolic process
Afu4g13950	Afu4g13950	-1.20711	4.13805	-3.9516	0.00381048	0.0331958	-2.21884	37.8702	Has domain(s) with predicted N-acetyltransferase activity
Afu5g04255	Afu5g04255	-1.44971	4.16942	-3.94714	0.00383525	0.0333246	-2.22452	43.3841	protein of unknown function
Afu3g11840	Afu3g11840	-1.01575	3.4705	-3.8696	0.00429434	0.0361627	-2.24781	19.6178	Has domain(s) with predicted oxidoreductase activity and role in oxidation-reduction process
Afu1g10370	Afu1g10370	-1.05972	2.74108	-3.76974	0.00497356	0.0398117	-2.28114	11.3185	Putative MFS multidrug transporter
Afu4g13940	Afu4g13940	-1.0881	2.72863	-3.73187	0.00526031	0.041185	-2.33452	12.289	Has domain(s) with predicted NAD+ ADP-ribosyltransferase activity, acid-amino acid ligase activity
Afu3g14260	Afu3g14260	-1.00184	3.54929	-3.81855	0.00462834	0.0378967	-2.341	19.4785	Ortholog of A. niger CBS 513.88 : An09g04240, A. oryzae RIB40 : AO090012000670, Neosartorya fischeri NRRL 181 : NFIA_063040 and Aspergillus wentii : Aspwe1_0038047
Afu3g01196	Afu3g01196	1.33296	7.11451	4.0609	0.00325405	0.0295775	-2.36117	254.615	Ortholog of A. nidulans FGSC A4 : AN11281, Aspergillus wentii : Aspwe1_0041157, Aspergillus clavatus NRRL 1 : ACLA_063740, Aspergillus zonatus : Aspzo1_0069971 and Aspergillus sydowii : Aspsy1_0281282
Afu2g08820	Afu2g08820	-1.01615	3.21836	-3.7608	0.00503973	0.0402213	-2.37523	15.859	Ortholog of A. nidulans FGSC A4 : AN6116, A. niger CBS 513.88 : An12g04450, A. oryzae RIB40 : AO090011000818, Aspergillus wentii : Aspwe1_0044988 and Aspergillus sydowii : Aspsy1_0045203
Afu8g04630	Afu8g04630	-1.44169	3.64021	-3.76546	0.00500517	0.0400274	-2.423	27.7641	Ortholog(s) have malate:proton symporter activity, malonic acid uptake transmembrane transporter activity, succinate:proton symporter activity
Afu1g17520	Afu1g17520	-1.01769	3.20115	-3.71756	0.00537318	0.0416883	-2.43744	15.8001	Has domain(s) with predicted UDP-N-acetylmuramate dehydrogenase activity, catalytic activity, flavin adenine dinucleotide binding activity and role in oxidation-reduction process
Afu8g05590	Afu8g05590	1.54215	5.66504	3.92242	0.00397565	0.0340809	-2.46985	126.597	Ortholog of A. nidulans FGSC A4 : AN1548, A. niger CBS 513.88 : An15g05250, An16g07090, An07g05440, A. oryzae RIB40 : AO090003000727, AO090005000587 and Aspergillus wentii : Aspwe1_0045167
Afu1g09890	Afu1g09890	1.00979	6.67434	3.96996	0.00371033	0.0326157	-2.48984	153.692	Protein with Yap1-dependent induction in response to hydrogen peroxide
Afu5g13440	Afu5g13440	1.06599	2.72045	3.65214	0.0059228	0.044504	-2.49021	10.3321	protein of unknown function
Afu8g04160	Afu8g04160	-1.01623	2.81955	-3.63738	0.00605494	0.0451562	-2.49987	12.0382	Has domain(s) with predicted ATP binding, ligase activity, tetrahydrofolylpolyglutamate synthase activity and role in biosynthetic process, folic acid-containing compound biosynthetic process
Afu2g13620	Afu2g13620	-1.02352	3.089	-3.66129	0.00584245	0.0440546	-2.50578	14.0124	Has domain(s) with predicted catalytic activity, magnesium ion binding, thiamine pyrophosphate binding activity
Afu4g04318	Afu4g04318	1.34907	8.17733	3.93213	0.00391986	0.0337375	-2.54426	506.682	Ortholog(s) have role in cellular copper ion homeostasis and yeast-form cell wall localization
Afu7g06750	Afu7g06750	-1.44771	2.68167	-3.55842	0.00681644	0.048541	-2.57572	15.0986	Ortholog of A. fumigatus Af293 : Afu1g06590, A. niger CBS 513.88 : An15g07520, A. oryzae RIB40 : AO090011000051 and Aspergillus wentii : Aspwe1_0046559, Aspwe1_0170184
Afu5g13810	Afu5g13810	1.11584	3.23255	3.64998	0.00594199	0.0445701	-2.57799	17.0575	Transulfuration enzyme family protein
Afu2g13420	Afu2g13420	1.17923	2.69097	3.54712	0.00693343	0.0491386	-2.6452	11.3596	Has domain(s) with predicted BLOC-1 complex localization
Afu1g02780	Afu1g02780	-1.64371	5.90269	-3.62627	0.00615636	0.0455542	-2.91646	180.032	Ortholog(s) have asparaginase activity, role in asparagine catabolic process, cellular response to nitrogen starvation and Golgi apparatus, cell wall-bounded periplasmic space, endoplasmic reticulum, nuclear envelope localization
Afu7g06420	Afu7g06420	1.26307	6.41044	3.62024	0.0062122	0.0457963	-3.01551	150.831	Ortholog(s) have cytosol, nucleus localization

## Sheet: Table 3 - avg CPM
Table S3 - Mean transcript levels (cpm) for all genes in the ΔingB vs AF293 RNA-seq dataset
Gene_ID	AF293	ingBD
Afu1g00110	0.36414	0.0271184
Afu1g00120	3.37218	2.18889
Afu1g00150	1.10965	0.17906
Afu1g00170	0.36744	1.47645
Afu1g00210	4.17315	2.17913
Afu1g00220	42.7466	45.3221
Afu1g00230	71.1322	60.7213
Afu1g00240	0.328482	0.651735
Afu1g00270	3.58539	1.83306
Afu1g00390	0.86807	1.55351
Afu1g00420	0.880582	0.118741
Afu1g00440	2.44338	0.579754
Afu1g00460	10.1741	14.5435
Afu1g00470	38.3216	45.8652
Afu1g00480	0.420102	0.611058
Afu1g00500	184.344	47.4789
Afu1g00510	179.938	45.5328
Afu1g00520	5.03911	3.02845
Afu1g00530	13.7264	29.2257
Afu1g00540	6.50511	18.2911
Afu1g00550	11.0818	15.3111
Afu1g00560	44.8651	46.1661
Afu1g00570	8.25968	6.98981
Afu1g00580	10.6139	7.64595
Afu1g00590	0.482205	0.383843
Afu1g00610	0.469693	0.853226
Afu1g00630	2.19639	1.43856
Afu1g00640	4.27215	3.73403
Afu1g00660	0.390585	3.86583
Afu1g00670	0.254325	1.28662
Afu1g00680	0.286683	2.17723
Afu1g00700	4.76471	3.17174
Afu1g00750	174.295	173.889
Afu1g00760	36.4585	132.624
Afu1g00790	2.13287	0.640073
Afu1g00840	73.7676	75.4108
Afu1g00850	3.84494	3.60084
Afu1g00880	35.6991	26.7317
Afu1g00890	2.97971	3.55039
Afu1g00910	14.1006	17.1865
Afu1g00920	105.179	104.744
Afu1g00930	85.4986	24.8119
Afu1g00940	6.54031	7.09839
Afu1g00950	2.87604	2.30445
Afu1g00960	16.344	12.8931
Afu1g00980	0.564383	0.769975
Afu1g00990	2.03749	2.00704
Afu1g01000	1.67569	2.30814
Afu1g01010	0.427893	0.136987
Afu1g01020	0.246304	0.260415
Afu1g01030	26.946	24.2664
Afu1g01040	0.350207	0.171583
Afu1g01050	17.5728	16.8272
Afu1g01070	0.328711	0.428706
Afu1g01080	0.712926	0.553529
Afu1g01090	0.395306	0.80178
Afu1g01100	8.51024	5.90719
Afu1g01130	1.77675	0.460511
Afu1g01140	10.1335	8.78928
Afu1g01160	3.24628	1.07486
Afu1g01180	18.5051	2.70364
Afu1g01190	11.8608	0.675562
Afu1g01240	7.77963	5.69253
Afu1g01330	10.4909	12.2849
Afu1g01340	13.6629	10.2188
Afu1g01350	18.9762	11.2948
Afu1g01360	7.87762	2.10614
Afu1g01370	2.7693	0.1323
Afu1g01380	118.836	113.641
Afu1g01400	2.42074	1.68642
Afu1g01410	14.7622	15.1747
Afu1g01430	0.999609	0.105182
Afu1g01450	7.82711	0.623222
Afu1g01460	3.26874	2.52497
Afu1g01490	2.74377	1.77564
Afu1g01500	0.370511	0.186537
Afu1g01520	0.176639	0.331001
Afu1g01530	2.43587	2.63774
Afu1g01540	1.05346	0.53997
Afu1g01550	7.7926	6.9233
Afu1g01560	29.6418	15.2581
Afu1g01570	12.007	11.7332
Afu1g01590	15.4702	11.3443
Afu1g01600	9.54459	0.353433
Afu1g01610	4.58546	0.561006
Afu1g01620	7.21543	4.90889
Afu1g01630	6.15949	5.23012
Afu1g01640	191.763	175.456
Afu1g01650	17.7057	20.5048
Afu1g01660	1.26645	1.67325
Afu1g01680	50.5506	44.7291
Afu1g01690	20.9698	21.7658
Afu1g01700	17.6959	13.4462
Afu1g01720	121.275	132.625
Afu1g01730	18.9366	5.91634
Afu1g01740	349.463	390.59
Afu1g01750	33.6328	30.4911
Afu1g01760	70.9896	38.9998
Afu1g01770	4.68634	2.25998
Afu1g01790	26.9711	23.2046
Afu1g01812	2.40585	1.48722
Afu1g01830	11.7411	10.8176
Afu1g01850	19.8466	18.5097
Afu1g01860	17.2848	21.3749
Afu1g01870	84.1435	85.6091
Afu1g01890	0.559433	0.398797
Afu1g01900	19.2622	42.8066
Afu1g01910	41.647	37.3932
Afu1g01920	3.19197	2.63166
Afu1g01930	5.69534	4.87758
Afu1g01940	63.9377	64.7616
Afu1g01950	18.3444	13.3504
Afu1g01960	26.8038	9.65668
Afu1g01970	67.9401	52.8261
Afu1g01980	1.84902	0.34456
Afu1g01990	21.1287	16.143
Afu1g02000	2.15152	1.51104
Afu1g02010	143.32	125.257
Afu1g02020	32.0108	27.8951
Afu1g02030	728.253	974.488
Afu1g02040	3.36677	0.98084
Afu1g02050	88.6447	84.7386
Afu1g02060	3.20572	6.68403
Afu1g02070	565.019	714.2
Afu1g02080	72.9302	74.2161
Afu1g02090	57.1781	97.869
Afu1g02100	2.65215	3.28719
Afu1g02110	148.509	138.054
Afu1g02120	6.21275	6.05244
Afu1g02130	50.2586	37.6489
Afu1g02140	87.5034	41.4733
Afu1g02150	201.347	208.341
Afu1g02160	16.9633	15.4731
Afu1g02170	31.3217	20.0237
Afu1g02180	36.0068	31.2176
Afu1g02190	391.656	421.483
Afu1g02200	33.4243	41.5556
Afu1g02210	85.7038	75.5755
Afu1g02230	2.99553	3.95756
Afu1g02270	84.3979	79.2635
Afu1g02280	12.0609	12.0173
Afu1g02290	2598.56	779.719
Afu1g02300	0.851295	0.187932
Afu1g02310	0.573595	0.187932
Afu1g02320	0.447739	0
Afu1g02330	26.3214	10.5123
Afu1g02340	40.7669	19.9147
Afu1g02350	45.1389	47.1426
Afu1g02360	16.0612	16.8973
Afu1g02370	9.88174	9.56204
Afu1g02380	3.42053	3.45498
Afu1g02390	41.103	50.3481
Afu1g02400	57.776	42.6428
Afu1g02410	136.763	134.845
Afu1g02420	43.7308	33.0613
Afu1g02430	68.8276	58.3106
Afu1g02440	7.91254	3.4465
Afu1g02450	13.2788	4.83132
Afu1g02460	72.7405	72.4287
Afu1g02480	8.38393	10.8394
Afu1g02490	32.0922	38.2257
Afu1g02500	32.9785	32.9708
Afu1g02510	160.798	139.782
Afu1g02530	26.0562	32.132
Afu1g02540	184.605	136.748
Afu1g02550	1777.66	1757.75
Afu1g02560	11.2034	11.3694
Afu1g02570	106.247	66.0758
Afu1g02580	58.0029	59.6072
Afu1g02590	64.9269	52.2589
Afu1g02600	140.225	134.463
Afu1g02610	41.6291	36.0733
Afu1g02620	31.1159	24.9729
Afu1g02630	83.5739	59.4102
Afu1g02640	24.4133	18.0171
Afu1g02650	0.280771	0.352038
Afu1g02660	0.50063	0.544657
Afu1g02670	290.65	291.329
Afu1g02680	48.6077	39.6569
Afu1g02700	16.4891	16.312
Afu1g02710	22.0361	16.5359
Afu1g02720	44.1302	34.1541
Afu1g02730	126.325	26.4917
Afu1g02760	93.9722	61.7182
Afu1g02770	8.18007	1.36747
Afu1g02780	125.81	32.9617
Afu1g02800	33.3947	23.5974
Afu1g02810	15.8727	13.2787
Afu1g02820	10.6315	10.0474
Afu1g02830	112.101	117.351
Afu1g02840	90.3598	74.2847
Afu1g02850	32.0383	26.9729
Afu1g02860	0.336274	0.266497
Afu1g02870	98.1632	93.446
Afu1g02880	27.2015	36.9714
Afu1g02890	137.576	126.306
Afu1g02900	22.763	20.448
Afu1g02910	122.132	69.8683
Afu1g02920	49.542	40.2218
Afu1g02930	70.473	59.8008
Afu1g02940	26.3665	23.4527
Afu1g02950	2.46799	0.57038
Afu1g02960	1.54039	0.522225
Afu1g02970	9.61875	9.26296
Afu1g02980	249.558	296.989
Afu1g02985	45.9437	36.2445
Afu1g02990	93.4644	80.1008
Afu1g03000	11.6459	9.91994
Afu1g03010	60.447	61.4266
Afu1g03020	114.559	83.7096
Afu1g03030	95.7386	78.8788
Afu1g03035	29.3724	29.1982
Afu1g03040	269.944	344.633
Afu1g03050	43.9305	38.3716
Afu1g03060	213.529	210.599
Afu1g03070	81.5933	95.9836
Afu1g03080	25.4265	21.3333
Afu1g03090	13.6213	10.1086
Afu1g03100	752.204	972.484
Afu1g03110	599.709	591.849
Afu1g03120	30.3943	12.9477
Afu1g03130	28.5643	25.2272
Afu1g03140	14.6449	10.5911
Afu1g03150	28.5086	16.0199
Afu1g03170	2.02378	1.23378
Afu1g03180	9.02311	8.62846
Afu1g03210	7.22175	6.97246
Afu1g03352	29.9958	23.0072
Afu1g03360	6.38829	6.22302
Afu1g03370	46.9035	30.431
Afu1g03380	133.676	101.798
Afu1g03390	1531.25	1942.17
Afu1g03400	364.772	344.711
Afu1g03405	5.53145	6.88362
Afu1g03410	54.0824	46.2173
Afu1g03420	144.213	147.044
Afu1g03430	39.2244	37.3146
Afu1g03440	52.5142	55.5229
Afu1g03450	80.4757	81.3485
Afu1g03460	82.5519	75.0121
Afu1g03490	128.761	89.2773
Afu1g03500	187.983	199.019
Afu1g03510	822.611	968.239
Afu1g03520	0.509842	0.846643
Afu1g03530	5.86964	2.41522
Afu1g03540	55.0818	42.1739
Afu1g03550	108.595	78.9827
Afu1g03560	56.4208	62.2499
Afu1g03570	1.17955	1.64474
Afu1g03580	2.09721	3.02856
Afu1g03590	70.9966	63.8775
Afu1g03600	3.05644	5.27917
Afu1g03610	158.661	106.97
Afu1g03620	119.047	107.444
Afu1g03630	435.234	655.095
Afu1g03640	17.6367	14.424
Afu1g03650	58.7305	62.6332
Afu1g03660	168.864	219.886
Afu1g03680	150.756	115.289
Afu1g03690	45.1651	52.7755
Afu1g03700	8.80114	8.42748
Afu1g03710	70.8011	67.7536
Afu1g03720	173.334	133.282
Afu1g03730	6.79175	3.53025
Afu1g03740	194.28	142.301
Afu1g03750	47.3762	29.415
Afu1g03760	125.675	106.116
Afu1g03775	31.0038	30.4065
Afu1g03790	42.9242	66.2037
Afu1g03800	39.2987	45.4293
Afu1g03810	72.2703	50.2303
Afu1g03820	36.1253	27.7867
Afu1g03830	74.0718	84.5528
Afu1g03840	176.354	134.01
Afu1g03860	30.1803	28.0483
Afu1g03870	10.3085	11.7113
Afu1g03880	26.451	21.5179
Afu1g03890	93.0469	66.0021
Afu1g03910	37.482	33.338
Afu1g03920	103.009	98.8481
Afu1g03930	59.6576	45.9052
Afu1g03940	157.947	156.817
Afu1g03950	618.42	516.177
Afu1g03960	61.5344	85.1333
Afu1g03970	388.661	387.68
Afu1g03992	42.9023	34.1845
Afu1g04010	51.7266	54.8584
Afu1g04020	119.306	115.461
Afu1g04040	2033.79	2785.85
Afu1g04062	51.6628	36.2656
Afu1g04070	2956.87	3458.19
Afu1g04080	158.209	157.858
Afu1g04090	15.2916	12.8822
Afu1g04100	0.96583	0.198701
Afu1g04110	13.6737	12.4409
Afu1g04120	22.7378	33.36
Afu1g04130	9.34834	5.50649
Afu1g04140	5.54189	4.41238
Afu1g04150	4.08767	2.88599
Afu1g04160	0.576895	0.575067
Afu1g04170	15.0793	14.4173
Afu1g04190	254.134	282.056
Afu1g04210	91.2637	82.4355
Afu1g04230	49.9705	53.8603
Afu1g04240	52.5752	36.551
Afu1g04250	6.4893	4.85476
Afu1g04260	28.6709	18.8145
Afu1g04270	66.5903	63.4264
Afu1g04280	102.006	117.394
Afu1g04290	139.543	113.893
Afu1g04300	24.4325	44.8437
Afu1g04310	8.02446	16.25
Afu1g04315	20.2174	25.2976
Afu1g04320	1648.29	1845.42
Afu1g04330	5.27813	6.52829
Afu1g04340	51.1738	28.6109
Afu1g04350	1.96782	1.46897
Afu1g04360	119.792	98.8357
Afu1g04370	64.8336	49.7809
Afu1g04380	29.3252	30.6717
Afu1g04390	61.9917	41.7867
Afu1g04400	109.239	110.591
Afu1g04410	49.4022	39.8548
Afu1g04420	1.11437	0.759707
Afu1g04430	33.7867	10.3754
Afu1g04440	40.4674	24.8676
Afu1g04450	35.6095	27.3203
Afu1g04455	1.52077	0.621325
Afu1g04460	37.9931	33.3589
Afu1g04470	118.301	124.493
Afu1g04480	84.4018	69.7202
Afu1g04490	100.871	102.805
Afu1g04510	3.23166	3.00005
Afu1g04520	90.1809	89.7121
Afu1g04530	1610.4	2217.32
Afu1g04540	255.637	332.511
Afu1g04550	206.432	217.963
Afu1g04560	265.039	190.404
Afu1g04570	9.37075	8.52339
Afu1g04575	6.24158	2.94492
Afu1g04580	36.6711	26.7493
Afu1g04590	32.7988	30.0604
Afu1g04600	10.0888	6.44465
Afu1g04610	30.9596	16.1664
Afu1g04620	531.585	471.641
Afu1g04630	0.823199	0.0949144
Afu1g04640	98.3044	86.4762
Afu1g04660	1830.57	2255.11
Afu1g04670	114.317	79.4258
Afu1g04680	117.282	100.581
Afu1g04690	49.9513	52.5968
Afu1g04700	77.1876	55.6107
Afu1g04710	41.7887	40.0034
Afu1g04720	86.5895	64.0201
Afu1g04730	11.0717	11.2984
Afu1g04740	0.908448	0.797093
Afu1g04750	5.97946	1.4231
Afu1g04760	49.6095	37.1653
Afu1g04770	28.8419	18.7619
Afu1g04780	79.322	68.2802
Afu1g04790	102.653	70.8248
Afu1g04800	90.5186	82.5776
Afu1g04810	15.3194	14.4456
Afu1g04820	127.968	135.684
Afu1g04830	2.86468	3.0814
Afu1g04840	151.471	145.801
Afu1g04845	0.497559	0.491815
Afu1g04850	211.788	201.138
Afu1g04860	32.3804	31.9074
Afu1g04870	1658.57	1455.59
Afu1g04880	141.179	128.705
Afu1g04890	455.399	393.047
Afu1g04900	327.165	267.093
Afu1g04910	67.0712	51.132
Afu1g04920	35.9032	25.7601
Afu1g04930	182.041	134.491
Afu1g04940	295.279	270.419
Afu1g04950	199.082	170.062
Afu1g04960	220.439	195.843
Afu1g04970	49.6849	42.0461
Afu1g04980	43.7601	28.3247
Afu1g04990	219.889	148.967
Afu1g05000	41.9156	34.6942
Afu1g05010	3.25929	2.51203
Afu1g05020	100.204	98.9684
Afu1g05030	0.565574	0.394612
Afu1g05040	346.745	457.674
Afu1g05050	36.6345	56.9452
Afu1g05060	196.557	195.071
Afu1g05070	58.165	63.9042
Afu1g05080	1694.97	1997.1
Afu1g05090	3.74581	4.98276
Afu1g05095	0.95451	1.14026
Afu1g05100	74.0513	62.0908
Afu1g05110	83.1581	79.2651
Afu1g05120	165.395	149.34
Afu1g05130	110.761	70.3091
Afu1g05140	2.53289	3.50313
Afu1g05150	31.9274	29.0102
Afu1g05160	114.441	114.557
Afu1g05170	15.7913	24.0074
Afu1g05180	29.1145	30.2546
Afu1g05190	98.8943	81.4674
Afu1g05200	276.085	291.664
Afu1g05210	208.858	160.085
Afu1g05220	35.4963	18.0789
Afu1g05230	39.8784	21.4802
Afu1g05240	67.3754	33.9216
Afu1g05260	39.2466	39.7184
Afu1g05270	3.99605	2.92388
Afu1g05280	108.928	98.9653
Afu1g05290	1.32076	1.61851
Afu1g05300	62.3855	61.7918
Afu1g05310	74.2976	60.983
Afu1g05320	116.896	86.6809
Afu1g05330	51.6262	41.7668
Afu1g05340	1188.42	1362.81
Afu1g05350	1.93757	1.62649
Afu1g05360	9.09113	13.81
Afu1g05370	25.2216	20.5925
Afu1g05380	153.331	222.763
Afu1g05390	4723.99	6666.01
Afu1g05400	1.86062	1.99449
Afu1g05410	68.6588	45.8576
Afu1g05420	71.2844	55.9615
Afu1g05430	5.58489	3.57283
Afu1g05440	58.2881	36.2223
Afu1g05450	72.5971	52.2162
Afu1g05460	11.8727	6.36999
Afu1g05470	31.7408	26.7016
Afu1g05480	0.790612	1.50446
Afu1g05490	360.776	244.05
Afu1g05500	1475.15	1710.37
Afu1g05510	30.9351	24.5008
Afu1g05520	42.7463	8.79268
Afu1g05530	41.7302	44.0673
Afu1g05540	47.0187	44.3079
Afu1g05550	50.9295	36.7914
Afu1g05560	136.921	138.453
Afu1g05570	10.3142	13.6002
Afu1g05580	153.297	127.663
Afu1g05590	51.1948	49.4371
Afu1g05595	61.4036	45.7344
Afu1g05600	0.271329	0.222528
Afu1g05610	448.577	421.523
Afu1g05620	274.36	276.771
Afu1g05630	2555.24	3390.93
Afu1g05640	90.7897	70.5687
Afu1g05650	40.527	36.8586
Afu1g05655	49.7905	43.3597
Afu1g05660	19.1662	19.4101
Afu1g05670	4.71109	2.53356
Afu1g05680	15.3289	8.027
Afu1g05690	11.5422	9.44241
Afu1g05700	17.5373	12.1109
Afu1g05710	10.4205	13.0825
Afu1g05720	91.2803	58.5093
Afu1g05730	83.5997	71.0409
Afu1g05740	23.8898	20.7298
Afu1g05745	25.5632	17.4618
Afu1g05750	13.568	12.6993
Afu1g05760	1.09004	0.946746
Afu1g05770	4.73066	5.19274
Afu1g05780	4.46859	4.26184
Afu1g05790	1581.77	1246.43
Afu1g05800	157.504	122.48
Afu1g05810	69.7579	56.6302
Afu1g05820	204.318	196.561
Afu1g05830	151.241	143.205
Afu1g05840	46.2931	39.4377
Afu1g05850	0.602882	0.816734
Afu1g05860	0.302266	0.371679
Afu1g05870	40.0418	43.7221
Afu1g05900	104.885	120.366
Afu1g05910	14.336	4.51249
Afu1g05920	121.49	68.5259
Afu1g05930	132.966	104.782
Afu1g05940	16.0215	19.792
Afu1g05950	15.1926	2.62937
Afu1g05960	54.2565	10.5137
Afu1g05970	76.5424	53.7412
Afu1g05980	8.15014	3.74999
Afu1g05990	2321.44	2941.25
Afu1g06000	3.10131	5.60738
Afu1g06010	1.2681	1.03178
Afu1g06020	49.9976	44.0919
Afu1g06030	206.18	164.301
Afu1g06040	20.9652	17.3869
Afu1g06050	149.613	127.676
Afu1g06060	111.347	72.8426
Afu1g06071	52.3136	46.1004
Afu1g06080	97.5672	118.407
Afu1g06090	129.852	50.6327
Afu1g06100	29.0214	42.8563
Afu1g06110	52.9265	55.1368
Afu1g06130	0.771959	0.460511
Afu1g06140	0.661685	1.14684
Afu1g06150	45.2913	32.5368
Afu1g06160	19.3595	16.7245
Afu1g06170	644.206	628.273
Afu1g06180	183.435	188.99
Afu1g06190	126.931	123.257
Afu1g06200	101.085	120.081
Afu1g06210	291.97	267.443
Afu1g06220	38.249	37.3709
Afu1g06230	61.359	49.8457
Afu1g06240	247.921	269.311
Afu1g06250	83.186	77.0386
Afu1g06260	18.5583	13.6344
Afu1g06270	4.95693	1.11883
Afu1g06280	55.8472	16.1408
Afu1g06290	43.0529	35.3334
Afu1g06300	234.438	200.125
Afu1g06310	101.128	80.2065
Afu1g06320	178.545	154.474
Afu1g06330	313.587	226.027
Afu1g06340	1703	2064.25
Afu1g06350	376.443	321.255
Afu1g06360	19.3789	17.1206
Afu1g06370	93.4693	85.1016
Afu1g06380	34.2994	28.1579
Afu1g06390	9683.88	10078.6
Afu1g06400	111.582	81.3908
Afu1g06410	44.3177	36.6977
Afu1g06420	149.511	162.442
Afu1g06430	15.3763	16.0622
Afu1g06440	14.7154	9.08082
Afu1g06450	12.4508	13.0559
Afu1g06460	37.4193	34.6633
Afu1g06470	3.84091	1.23009
Afu1g06480	1.02958	0.406776
Afu1g06490	71.465	71.2472
Afu1g06500	48.3244	57.1772
Afu1g06510	26.5101	34.1878
Afu1g06520	96.2865	74.8592
Afu1g06530	95.8756	115.237
Afu1g06540	13.6903	7.93884
Afu1g06550	7.50183	5.28196
Afu1g06560	1.17199	2.62458
Afu1g06570	147.39	153.171
Afu1g06580	774.076	877.489
Afu1g06590	24.8964	25.206
Afu1g06600	77.2515	61.7788
Afu1g06610	192.994	249.703
Afu1g06620	539.674	684.758
Afu1g06630	120.117	82.1483
Afu1g06640	0.872561	0.595602
Afu1g06650	6.42266	4.65226
Afu1g06660	120.646	92.3526
Afu1g06670	5.45376	5.83739
Afu1g06680	156.923	132.491
Afu1g06690	54.3043	39.2731
Afu1g06700	112.071	86.2983
Afu1g06710	397.999	440.74
Afu1g06720	43.6231	42.5292
Afu1g06730	11.162	10.1352
Afu1g06740	10.1212	8.19876
Afu1g06762	42.5053	54.871
Afu1g06770	2430.39	3432.72
Afu1g06780	182.46	213.319
Afu1g06790	256.29	225.917
Afu1g06800	4.79899	2.27025
Afu1g06810	216.763	292.902
Afu1g06820	122.585	123.951
Afu1g06830	2285.88	2947.63
Afu1g06840	25.5563	23.3834
Afu1g06850	63.208	65.294
Afu1g06860	140.327	152.072
Afu1g06880	14.6037	12.7529
Afu1g06890	63.7916	59.6533
Afu1g06900	38.8258	17.2602
Afu1g06910	2.63657	4.90291
Afu1g06920	194.576	144.048
Afu1g06930	26.021	26.834
Afu1g06940	157.173	210.76
Afu1g06950	91.6513	108.046
Afu1g06960	1360.94	1669.96
Afu1g06970	14.7727	13.1681
Afu1g06980	162.291	176.954
Afu1g07000	41.7242	34.4239
Afu1g07010	103.011	71.0292
Afu1g07020	22.3952	18.3267
Afu1g07030	0.45553	0.510061
Afu1g07040	9.1393	7.33158
Afu1g07050	48.1066	41.301
Afu1g07070	85.0622	89.6079
Afu1g07080	33.0738	46.1982
Afu1g07090	318.889	283.85
Afu1g07100	48.2643	51.7357
Afu1g07110	75.024	54.2801
Afu1g07130	82.7024	76.1026
Afu1g07140	125.814	76.2673
Afu1g07150	125.938	108.095
Afu1g07160	79.6308	64.3672
Afu1g07170	129.523	108.077
Afu1g07180	84.52	73.9577
Afu1g07190	1.24921	7.15681
Afu1g07195	46.6962	55.1531
Afu1g07200	74.9174	98.816
Afu1g07210	18.042	21.2502
Afu1g07220	79.2096	77.5481
Afu1g07230	18.3385	7.72211
Afu1g07240	86.3484	65.9379
Afu1g07250	141.187	128.728
Afu1g07260	105.705	100.014
Afu1g07270	31.4243	37.2995
Afu1g07280	200.776	227.19
Afu1g07300	66.6806	64.2383
Afu1g07310	37.3513	28.9945
Afu1g07320	92.8856	67.2049
Afu1g07330	0.940577	0.802281
Afu1g07340	30.4572	31.3944
Afu1g07350	26.9581	23.1931
Afu1g07360	22.1216	25.0683
Afu1g07380	2726.57	2385.9
Afu1g07400	79.7123	72.7835
Afu1g07420	44.525	42.0449
Afu1g07430	136.316	126.555
Afu1g07440	1242.21	2331.24
Afu1g07450	266.295	293.632
Afu1g07470	299.741	288.584
Afu1g07480	170.582	182.846
Afu1g07490	99.5821	57.9991
Afu1g07500	35.9552	52.8021
Afu1g07510	56.0034	55.7544
Afu1g07520	97.4592	29.2857
Afu1g07530	453.161	610.443
Afu1g07540	248.995	231.767
Afu1g07550	6.07062	2.8851
Afu1g07560	3.40357	4.08339
Afu1g07570	24.6003	24.2568
Afu1g07580	45.6898	50.1633
Afu1g07590	95.8877	73.2961
Afu1g07600	42.1821	36.2176
Afu1g07610	51.7403	42.0632
Afu1g07620	38.5746	33.606
Afu1g07625	63.4863	60.4577
Afu1g07630	459.984	447.537
Afu1g07640	118.171	107.351
Afu1g07650	64.0009	49.4167
Afu1g07660	79.5426	70.9572
Afu1g07670	89.3231	84.1861
Afu1g07680	115.256	119.563
Afu1g07690	213.49	162.468
Afu1g07700	121.483	89.4315
Afu1g07710	47.2572	45.6134
Afu1g07720	406.289	373.538
Afu1g07730	18.2595	17.9558
Afu1g07740	46.38	35.5368
Afu1g07750	25.4186	32.7674
Afu1g08760	162.831	152.669
Afu1g08767	88.8872	63.9044
Afu1g08790	403.921	357.901
Afu1g08795	79.6845	57.8064
Afu1g08800	30.7216	42.0221
Afu1g08810	747.499	785.575
Afu1g08820	89.925	76.7153
Afu1g08830	90.3627	77.7552
Afu1g08840	405.326	460.951
Afu1g08850	510.375	360.089
Afu1g08860	48.9985	50.3274
Afu1g08870	74.953	64.9556
Afu1g08880	376.139	334.793
Afu1g08890	30.5752	18.4103
Afu1g08900	109.451	91.0924
Afu1g08910	19.1434	7.73685
Afu1g08920	64.281	46.3717
Afu1g08930	99.9732	70.3002
Afu1g08940	122.541	106.855
Afu1g08950	40.552	35.1613
Afu1g08960	192.079	148.285
Afu1g08970	56.4024	48.117
Afu1g08980	124.276	124.602
Afu1g08990	15.442	10.7604
Afu1g09000	15.5606	12.5973
Afu1g09010	603.425	586.921
Afu1g09020	140.965	130.544
Afu1g09030	52.1185	25.9699
Afu1g09040	97.4102	82.9334
Afu1g09050	158.259	179.768
Afu1g09060	48.8878	41.3512
Afu1g09070	127.839	103.989
Afu1g09080	29.814	6.45374
Afu1g09090	36.762	31.8683
Afu1g09100	2668.81	3429.17
Afu1g09110	15.2751	9.83791
Afu1g09120	4.2315	2.73495
Afu1g09130	57.6698	35.6365
Afu1g09140	1.03811	0.972469
Afu1g09150	114.921	158.095
Afu1g09160	19.702	17.8772
Afu1g09170	95.3155	82.184
Afu1g09180	117.205	104.314
Afu1g09190	39.9694	43.5908
Afu1g09200	88.9733	72.4757
Afu1g09210	83.3031	89.5619
Afu1g09220	43.5318	43.839
Afu1g09230	21.1563	19.478
Afu1g09240	58.5449	62.9629
Afu1g09250	191.766	183.992
Afu1g09260	1.36517	0.707367
Afu1g09270	15.1164	11.6163
Afu1g09280	325.783	297.421
Afu1g09290	195.243	204.08
Afu1g09300	3.76652	3.13335
Afu1g09310	29.0605	24.5587
Afu1g09320	25.2474	16.1986
Afu1g09330	378.125	456.666
Afu1g09340	2.75371	3.7462
Afu1g09350	109.163	123.342
Afu1g09360	70.1418	69.645
Afu1g09370	43.2257	39.2243
Afu1g09380	27.0401	20.516
Afu1g09390	35.6902	28.9688
Afu1g09400	109.16	97.7857
Afu1g09410	101.675	104.701
Afu1g09420	26.4999	23.2572
Afu1g09430	11.7342	9.97222
Afu1g09440	2671.77	3135.07
Afu1g09450	69.5866	68.4056
Afu1g09460	82.2281	71.0316
Afu1g09470	232.565	239.622
Afu1g09480	111.725	126.378
Afu1g09490	200.469	181.546
Afu1g09500	176.041	132.174
Afu1g09510	350.519	257.28
Afu1g09520	7.16877	6.01036
Afu1g09530	49.182	39.9043
Afu1g09540	83.5978	72.9641
Afu1g09550	104.784	97.5249
Afu1g09560	31.4202	25.6518
Afu1g09570	25.7069	22.7351
Afu1g09580	30.1037	14.5451
Afu1g09590	172.806	167.451
Afu1g09600	185.641	159.622
Afu1g09610	71.8717	56.4979
Afu1g09620	83.2093	82.3447
Afu1g09630	195.092	158.427
Afu1g09640	68.5482	44.6441
Afu1g09650	27.7697	37.1712
Afu1g09660	256.648	277.195
Afu1g09670	63.2943	50.0507
Afu1g09680	136.683	120.46
Afu1g09690	29.7715	26.7306
Afu1g09700	34.61	31.6556
Afu1g09710	0.316199	0.419834
Afu1g09720	15.7916	12.8002
Afu1g09730	45.3879	30.0468
Afu1g09750	0.796983	1.30018
Afu1g09751	0.921923	0.612453
Afu1g09752	1.97488	1.94533
Afu1g09753	10.7652	10.7991
Afu1g09754	22.6202	61.235
Afu1g09755	12.7084	21.2587
Afu1g09757	23.874	20.0113
Afu1g09760	45.2426	29.6829
Afu1g09770	148.418	141.176
Afu1g09780	200.858	192.109
Afu1g09790	45.5919	24.3524
Afu1g09800	484.517	585.711
Afu1g09810	143.877	155.212
Afu1g09820	92.392	75.1511
Afu1g09830	337.571	290.228
Afu1g09840	125.98	108.79
Afu1g09850	79.5757	90.733
Afu1g09870	91.5509	84.4924
Afu1g09880	2.95464	2.57413
Afu1g09890	78.073	138.147
Afu1g09900	36.1757	9.02955
Afu1g09910	14.1099	2.8182
Afu1g09920	31.5436	33.2861
Afu1g09930	126.211	190.782
Afu1g09940	329.783	332.257
Afu1g09950	154.801	170.412
Afu1g09960	35.3394	33.381
Afu1g09970	291.452	331.667
Afu1g09980	3.88981	2.72697
Afu1g10012	99.9788	48.6087
Afu1g10020	1.13445	0.78264
Afu1g10030	16.5074	22.977
Afu1g10040	218.177	228.585
Afu1g10050	192.272	157.824
Afu1g10060	23.4316	22.5892
Afu1g10080	30.5765	21.0955
Afu1g10090	19.2906	14.2252
Afu1g10100	13.6906	11.0821
Afu1g10110	4.12195	0.945351
Afu1g10120	0.861699	0.618535
Afu1g10130	1456.47	1786
Afu1g10140	0.541008	0.841062
Afu1g10150	0.198593	1.59469
Afu1g10170	2.86422	0.760209
Afu1g10190	64.908	57.6708
Afu1g10200	88.7547	76.2853
Afu1g10210	67.9428	37.9125
Afu1g10220	107.13	77.0448
Afu1g10230	9.72737	9.28667
Afu1g10250	0.125627	1.02291
Afu1g10260	0.330361	1.34136
Afu1g10270	60.9823	88.0076
Afu1g10275	0.830762	0.961199
Afu1g10280	28.5795	28.7948
Afu1g10295	113.942	90.0437
Afu1g10310	289.393	383.065
Afu1g10320	81.2645	76.407
Afu1g10330	79.8018	64.8506
Afu1g10340	69.362	50.5818
Afu1g10350	1466.04	1393.65
Afu1g10355	150.733	127.608
Afu1g10360	102.476	81.1773
Afu1g10370	10.2433	4.36802
Afu1g10375	0.720947	0.35812
Afu1g10380	138.268	24.1311
Afu1g10390	24.0502	11.8352
Afu1g10400	94.655	78.3469
Afu1g10410	85.9244	72.8822
Afu1g10420	7.06826	6.82062
Afu1g10430	63.7669	70.376
Afu1g10440	64.4078	51.5551
Afu1g10450	35.6981	17.0701
Afu1g10460	29.2633	30.9467
Afu1g10470	69.5202	75.1292
Afu1g10480	13.4842	13.0008
Afu1g10490	42.3233	37.7862
Afu1g10497	58.502	55.2523
Afu1g10510	1311.13	1646.63
Afu1g10525	75.0979	78.5893
Afu1g10540	51.121	29.0438
Afu1g10550	23.6271	18.9883
Afu1g10560	99.3557	77.8852
Afu1g10570	57.8889	55.8309
Afu1g10580	121.874	88.1275
Afu1g10590	1.32479	1.18373
Afu1g10600	47.4548	37.8099
Afu1g10610	18.3726	17.092
Afu1g10620	51.1307	38.359
Afu1g10630	1930.12	2997.87
Afu1g10640	41.5699	36.9565
Afu1g10645	31.2583	32.8264
Afu1g10650	57.3832	29.2703
Afu1g10660	36.5271	24.7571
Afu1g10670	172.744	143.979
Afu1g10690	129.799	90.5932
Afu1g10700	70.1442	73.5847
Afu1g10710	95.9753	97.7685
Afu1g10720	34.9922	25.5185
Afu1g10730	1.67284	3.43902
Afu1g10740	81.5063	90.2283
Afu1g10750	36.3187	38.6422
Afu1g10760	62.9229	47.4771
Afu1g10770	31.008	20.7016
Afu1g10780	88.5071	77.9144
Afu1g10790	9.28408	7.21345
Afu1g10800	66.4847	86.4846
Afu1g10810	149.798	114.085
Afu1g10820	156.02	136.994
Afu1g10830	13.9858	20.4528
Afu1g10840	37.4274	32.0162
Afu1g10850	89.3064	108.83
Afu1g10860	107.987	86.151
Afu1g10870	0.246534	0.459116
Afu1g10880	66.2133	49.6746
Afu1g10890	0.657652	0.350643
Afu1g10900	94.8373	68.9789
Afu1g10910	1394.05	1427.04
Afu1g10920	82.3935	70.2827
Afu1g10930	3670.16	2660.67
Afu1g10940	88.017	49.2581
Afu1g10950	89.1779	72.8857
Afu1g10960	166.956	212.858
Afu1g10970	564.34	491.34
Afu1g10980	26.3978	21.886
Afu1g10990	29.4434	23.2763
Afu1g10995	0.179939	0.489025
Afu1g11000	16.909	11.5513
Afu1g11010	3.75827	0.799883
Afu1g11030	0.46213	0.516645
Afu1g11040	2.73483	6.90198
Afu1g11050	4.4145	4.6704
Afu1g11060	27.0786	10.5548
Afu1g11070	63.1829	56.2271
Afu1g11080	104.173	77.5223
Afu1g11090	14.0212	10.6628
Afu1g11100	2.46868	0.922418
Afu1g11110	145.786	133.951
Afu1g11120	163.606	159.539
Afu1g11130	4116.82	5493
Afu1g11140	20.1722	9.56595
Afu1g11150	54.4705	57.2677
Afu1g11160	59.0143	40.2449
Afu1g11170	1.71157	1.02102
Afu1g11180	55.6081	56.8524
Afu1g11190	2056.71	1969.72
Afu1g11200	66.9516	61.9959
Afu1g11210	2.29227	3.73503
Afu1g11220	145.411	150.312
Afu1g11230	0.621536	0.224424
Afu1g11250	91.053	69.5581
Afu1g11270	0.522354	0.401588
Afu1g11290	1.52265	0.722321
Afu1g11360	1.64168	0.343165
Afu1g11370	0.665214	0.381946
Afu1g11380	26.0216	5.25395
Afu1g11390	54.8315	13.0378
Afu1g11400	13.1365	17.9036
Afu1g11410	16.1122	16.1316
Afu1g11420	491.913	345.207
Afu1g11440	39.2032	33.8778
Afu1g11450	131.868	74.0594
Afu1g11460	412.783	424.507
Afu1g11470	255.855	239.833
Afu1g11480	336.994	407.048
Afu1g11490	123.992	116.85
Afu1g11500	58.2814	22.6074
Afu1g11510	46.7897	39.9364
Afu1g11520	19.8023	18.7132
Afu1g11530	58.4084	26.8969
Afu1g11535	23.1361	26.14
Afu1g11540	77.3029	101.781
Afu1g11545	2.9513	2.56397
Afu1g11550	380.546	393.739
Afu1g11560	2.9001	3.76584
Afu1g11570	1.80677	2.15061
Afu1g11580	5.5655	3.93563
Afu1g11590	2.13667	2.56018
Afu1g11620	15.9002	11.9956
Afu1g11630	27.0611	21.1734
Afu1g11650	0.996309	1.34275
Afu1g11660	126.897	67.3104
Afu1g11670	70.9267	73.8196
Afu1g11690	62.2184	55.7823
Afu1g11700	35.4061	34.5521
Afu1g11710	1548.74	1935.34
Afu1g11715	0.524004	0.929895
Afu1g11730	1287.63	1516.78
Afu1g11740	0.454109	0.118741
Afu1g11760	123.672	85.5579
Afu1g11770	192.205	156.678
Afu1g11780	317.244	268.174
Afu1g11790	64.5444	78.7631
Afu1g11800	15.0798	10.4116
Afu1g11810	17.8395	17.7784
Afu1g11830	3.72023	0.741963
Afu1g11840	0.650823	0.668085
Afu1g11850	10.3813	8.42418
Afu1g11860	102.674	98.8356
Afu1g11870	92.8927	84.4217
Afu1g11880	25.8896	34.2153
Afu1g11890	163.026	136.205
Afu1g11900	97.4472	63.1351
Afu1g11910	5.07807	7.1937
Afu1g11920	91.2275	69.8852
Afu1g11930	72.4094	65.1603
Afu1g11940	79.3393	92.4795
Afu1g11950	96.7953	89.678
Afu1g11960	297.613	336.855
Afu1g11970	167.054	153.735
Afu1g11980	39.0791	43.8348
Afu1g11990	30.8824	31.9282
Afu1g12000	116.16	90.562
Afu1g12010	36.9851	41.2498
Afu1g12020	47.5214	36.9779
Afu1g12025	7.60317	13.5925
Afu1g12030	33.2047	30.8831
Afu1g12040	142.008	127.345
Afu1g12050	6.20028	4.72525
Afu1g12060	10.0792	8.73515
Afu1g12065	74.1737	82.5616
Afu1g12070	363.617	422.014
Afu1g12080	74.1995	74.2194
Afu1g12090	79.6276	76.9462
Afu1g12100	0.210876	1.24315
Afu1g12110	283.831	326.098
Afu1g12120	36.6287	31.5638
Afu1g12130	21.8812	11.8823
Afu1g12140	31.3061	26.4608
Afu1g12150	259.345	231.816
Afu1g12160	39.7129	44.2198
Afu1g12170	596.556	654.753
Afu1g12180	258.057	178.124
Afu1g12190	37.8022	9.92267
Afu1g12200	19.9331	18.4492
Afu1g12210	0.308408	0.952326
Afu1g12220	12.7425	10.2559
Afu1g12230	19.6838	14.4093
Afu1g12240	6.11118	6.90935
Afu1g12250	79.3535	66.2673
Afu1g12260	105.763	89.3821
Afu1g12270	69.3854	77.8955
Afu1g12280	92.6571	72.6193
Afu1g12290	223.122	235.123
Afu1g12300	23.9291	12.1911
Afu1g12310	119.285	58.107
Afu1g12320	1.63929	1.23936
Afu1g12332	70.7093	55.9503
Afu1g12340	163.18	139.3
Afu1g12350	238.569	334.319
Afu1g12370	93.6017	84.0813
Afu1g12380	74.152	65.9161
Afu1g12390	257.581	246.883
Afu1g12395	0.646331	0.574565
Afu1g12400	13.5321	8.50754
Afu1g12410	0.421522	0.486235
Afu1g12440	5.27529	4.84488
Afu1g12450	15.8206	13.7149
Afu1g12460	11.7509	16.7019
Afu1g12475	1.00621	1.19918
Afu1g12480	36.2301	9.0132
Afu1g12490	145.609	122.551
Afu1g12510	27.3417	41.3168
Afu1g12520	29.2873	25.1213
Afu1g12530	146.288	132.478
Afu1g12540	91.8323	71.8826
Afu1g12550	185.334	140.549
Afu1g12560	21.3786	49.6434
Afu1g12570	65.0528	58.2372
Afu1g12580	44.2806	34.3505
Afu1g12590	126.336	99.9513
Afu1g12600	11.7284	13.742
Afu1g12610	512.907	647.96
Afu1g12620	79.2075	109.658
Afu1g12630	70.1301	58.6662
Afu1g12640	15.9701	29.8893
Afu1g12650	59.3325	32.6252
Afu1g12660	83.2332	105.991
Afu1g12670	33.2318	34.837
Afu1g12680	74.1858	49.4799
Afu1g12690	171.106	122.588
Afu1g12700	84.2874	78.7234
Afu1g12720	31.7757	37.2622
Afu1g12730	99.432	93.6548
Afu1g12740	219.953	217.154
Afu1g12750	74.4924	90.2545
Afu1g12760	130.911	128.258
Afu1g12770	23.9564	19.1655
Afu1g12780	24.3744	20.1318
Afu1g12790	91.0546	75.7723
Afu1g12800	556.559	747.497
Afu1g12810	55.7489	48.8633
Afu1g12820	22.269	17.997
Afu1g12830	3030.97	2514.97
Afu1g12840	5260.32	3635.15
Afu1g12850	1172.37	919.756
Afu1g12860	8.93947	8.09831
Afu1g12870	86.4464	87.5384
Afu1g12875	33.0016	35.7792
Afu1g12880	11.5329	9.74361
Afu1g12890	2108.57	2697.45
Afu1g12900	106.052	127.055
Afu1g12910	107.01	90.6814
Afu1g12920	374.529	157.565
Afu1g12930	44.7111	38.7811
Afu1g12940	266.975	300.533
Afu1g12950	49.1353	33.2733
Afu1g12960	180.714	153.168
Afu1g12970	1.59942	2.49897
Afu1g12980	43.0571	39.6855
Afu1g12990	45.5482	36.6059
Afu1g13000	13.3456	5.32364
Afu1g13010	35.0421	25.5038
Afu1g13020	128.517	123.212
Afu1g13030	1.36068	2.40394
Afu1g13040	17.3286	22.371
Afu1g13050	56.1483	53.1413
Afu1g13060	154.105	141.472
Afu1g13070	32.072	25.4006
Afu1g13080	0.327061	0.590915
Afu1g13090	272.361	292.944
Afu1g13100	164.419	141.318
Afu1g13110	2.74546	3.5461
Afu1g13120	3.06446	4.43732
Afu1g13130	24.5865	22.8587
Afu1g13140	264.571	160.765
Afu1g13150	33.9795	20.6244
Afu1g13160	54.0082	38.3426
Afu1g13170	25.0884	18.968
Afu1g13180	24.0553	28.9813
Afu1g13190	47.4426	42.8963
Afu1g13195	237.007	278.732
Afu1g13200	38.9468	32.2798
Afu1g13210	1093.6	530.667
Afu1g13220	61.6389	16.5827
Afu1g13230	18.8024	8.17465
Afu1g13240	11.5046	8.41113
Afu1g13250	17.7926	18.9786
Afu1g13260	189.076	150.925
Afu1g13270	4.4008	1.80884
Afu1g13280	307.768	300.574
Afu1g13290	37.2223	34.4726
Afu1g13300	98.4616	92.0175
Afu1g13310	43.7678	38.7972
Afu1g13320	90.3557	49.1165
Afu1g13330	283.304	235.416
Afu1g13340	59.0145	72.5791
Afu1g13350	2.86468	5.83989
Afu1g13360	6.31665	7.11792
Afu1g13370	69.819	74.3784
Afu1g13380	53.3478	47.8161
Afu1g13390	79.7935	68.1089
Afu1g13400	22.1628	19.3395
Afu1g13410	0.624607	0.868181
Afu1g13420	119.809	124.665
Afu1g13430	78.2074	101.846
Afu1g13440	3.40027	3.03743
Afu1g13450	191.781	164.586
Afu1g13460	18.5457	16.0322
Afu1g13470	159.204	152.95
Afu1g13480	693.843	911.392
Afu1g13490	632.189	663.864
Afu1g13500	1712.66	1986.37
Afu1g13510	61.5866	48.0881
Afu1g13520	40.1443	32.1272
Afu1g13530	0.503929	1.31184
Afu1g13540	77.2493	63.689
Afu1g13550	32.8828	32.711
Afu1g13560	4.45465	5.35316
Afu1g13570	197.57	198.61
Afu1g13580	91.8376	77.6196
Afu1g13590	131.578	115.007
Afu1g13600	33.2567	39.3871
Afu1g13610	169.244	124.809
Afu1g13620	63.3457	52.3777
Afu1g13630	14.9719	4.65985
Afu1g13660	4.25111	3.29506
Afu1g13670	6.38347	2.43954
Afu1g13690	62.8465	50.7596
Afu1g13700	92.5556	87.4131
Afu1g13710	501.219	588.407
Afu1g13720	230.193	190.201
Afu1g13730	118.05	108.982
Afu1g13740	371.59	444.751
Afu1g13750	23.832	17.8279
Afu1g13760	60.886	64.9209
Afu1g13770	14.8215	16.2248
Afu1g13780	2502.34	2387.34
Afu1g13790	2506.91	2734.09
Afu1g13800	11.8403	4.6767
Afu1g13820	0.212526	2.17065
Afu1g13822	1.54676	2.30814
Afu1g13830	2.54068	1.04774
Afu1g13840	15.895	14.826
Afu1g13850	40.1049	24.5367
Afu1g13860	6.16888	3.74011
Afu1g13870	45.6673	32.8486
Afu1g13880	19.881	13.9512
Afu1g13890	54.1022	51.1001
Afu1g13900	103.172	73.0079
Afu1g13910	71.2455	69.6316
Afu1g13920	76.3122	80.6316
Afu1g13930	84.9496	75.4718
Afu1g13940	247.539	168.952
Afu1g13950	8.43943	12.9247
Afu1g13960	36.7274	23.8465
Afu1g13970	100.75	76.045
Afu1g13980	100.331	52.4496
Afu1g13990	618.259	503.479
Afu1g14000	1.10351	1.12581
Afu1g14010	79.8939	73.1502
Afu1g14020	186.84	206.458
Afu1g14030	41.3436	38.8595
Afu1g14050	3.25645	4.34319
Afu1g14060	21.2017	12.2196
Afu1g14070	94.422	77.1287
Afu1g14080	120.181	80.1519
Afu1g14090	135.875	101.385
Afu1g14100	87.6484	62.428
Afu1g14110	107.36	98.7476
Afu1g14120	366.956	370.545
Afu1g14130	1.30353	0.548842
Afu1g14140	1.78266	1.93038
Afu1g14150	35.3127	36.3957
Afu1g14160	1.2889	1.36279
Afu1g14170	12.5446	7.50735
Afu1g14180	120.875	97.7115
Afu1g14190	8.00787	9.69914
Afu1g14200	548.426	607.248
Afu1g14210	9.92849	1.47505
Afu1g14220	274.612	249.393
Afu1g14230	0.466393	0.151941
Afu1g14240	119.312	88.0582
Afu1g14250	11.6025	7.64863
Afu1g14260	71.1808	53.0889
Afu1g14270	23.058	25.012
Afu1g14280	70.8968	62.5109
Afu1g14290	133.706	116.692
Afu1g14300	6.58225	7.46918
Afu1g14310	156.808	138.239
Afu1g14320	91.4233	77.258
Afu1g14330	195.186	132.527
Afu1g14340	14.003	8.92369
Afu1g14350	6.95166	10.6992
Afu1g14360	11.5523	8.95779
Afu1g14380	13.7	8.22788
Afu1g14390	5.92515	5.24518
Afu1g14400	20.4521	19.719
Afu1g14410	1259.96	1205.18
Afu1g14420	54.158	26.7049
Afu1g14430	11.088	6.32541
Afu1g14440	28.8169	44.0589
Afu1g14450	9.71573	8.72617
Afu1g14460	5.71262	7.66297
Afu1g14480	1.52737	2.22868
Afu1g14490	14.4051	16.7567
Afu1g14500	37.1829	31.0033
Afu1g14510	29.9238	1.94673
Afu1g14520	1.71799	0.273974
Afu1g14530	16.1072	12.9255
Afu1g14540	12.3948	14.7538
Afu1g14550	1.68609	2.07624
Afu1g14560	112.076	19.2192
Afu1g14570	115.329	105.479
Afu1g14580	25.6101	17.0792
Afu1g14590	20.5018	15.545
Afu1g14600	11.5151	8.08799
Afu1g14610	147.605	153.975
Afu1g14620	85.7712	74.953
Afu1g14630	19.2422	13.4646
Afu1g14640	19.9403	12.7639
Afu1g14650	15.0976	15.7117
Afu1g14660	55.5809	18.5393
Afu1g14670	48.2283	40.2515
Afu1g14680	242.627	244.462
Afu1g14690	194.879	146.542
Afu1g14695	13.5823	15.65
Afu1g14710	56.1845	20.9031
Afu1g14720	20.6439	18.4856
Afu1g14730	293.067	250.005
Afu1g14740	85.5564	82.0548
Afu1g14750	97.2439	107.433
Afu1g14760	3.54171	2.86825
Afu1g14770	63.191	47.5645
Afu1g14780	367.327	321.131
Afu1g14790	37.1757	44.1007
Afu1g14800	93.6767	50.3666
Afu1g14810	52.4994	21.5065
Afu1g14820	1.17978	0.303883
Afu1g14830	95.4601	85.5604
Afu1g14840	4.90666	4.90001
Afu1g14850	91.1793	93.7482
Afu1g14860	1.46128	2.42409
Afu1g14870	20.2939	22.1887
Afu1g14880	11.2212	8.49287
Afu1g14890	17.4361	3.06455
Afu1g14895	0.438526	0.26181
Afu1g14910	70.5116	68.046
Afu1g14920	85.8218	71.7084
Afu1g14930	94.7993	94.2092
Afu1g14940	233.455	166.955
Afu1g14945	17.8083	15.1256
Afu1g14950	136.823	160.535
Afu1g14960	107.945	92.2138
Afu1g14970	20.0918	17.8329
Afu1g14980	0.655773	0.674167
Afu1g14990	50.9954	35.1102
Afu1g15000	125.87	171.361
Afu1g15010	120.648	120.51
Afu1g15020	2750.42	2864.07
Afu1g15030	64.0668	48.7512
Afu1g15040	16.8465	15.409
Afu1g15050	313.781	228.47
Afu1g15070	82.8481	65.1152
Afu1g15080	48.5491	36.9186
Afu1g15090	69.1297	61.4669
Afu1g15100	12.7551	14.8536
Afu1g15110	43.5399	29.8809
Afu1g15120	28.6897	24.4067
Afu1g15130	86.8323	73.9229
Afu1g15140	910.799	1254.61
Afu1g15150	20.8105	17.2484
Afu1g15160	118.217	5.51007
Afu1g15170	6.7406	5.00012
Afu1g15180	19.1376	15.2637
Afu1g15190	0.246534	0.183747
Afu1g15200	140.783	132.43
Afu1g15210	40.3198	31.8905
Afu1g15220	14.3279	14.4661
Afu1g15230	33.2233	27.9981
Afu1g15240	78.8882	76.6437
Afu1g15250	76.2877	52.2072
Afu1g15260	121.658	77.907
Afu1g15270	108.316	109.633
Afu1g15280	30.3475	54.0112
Afu1g15290	1.96237	6.80695
Afu1g15300	132.678	253.553
Afu1g15310	66.044	49.2612
Afu1g15330	6.83525	4.95296
Afu1g15340	82.133	77.5085
Afu1g15350	111.18	28.2494
Afu1g15360	43.1761	12.6988
Afu1g15370	17.728	14.5373
Afu1g15380	89.8874	53.7182
Afu1g15390	154.667	156.1
Afu1g15400	37.5262	32.3609
Afu1g15410	2.5185	4.95196
Afu1g15420	2.74473	4.43492
Afu1g15430	38.6404	87.8959
Afu1g15440	5.19022	4.69673
Afu1g15450	306.89	359.962
Afu1g15460	79.4982	58.2391
Afu1g15470	51.6989	48.3633
Afu1g15490	21.8512	12.7145
Afu1g15500	41.5184	29.4975
Afu1g15510	17.2177	5.53272
Afu1g15520	25.1293	51.1223
Afu1g15530	1.58998	0.410961
Afu1g15540	37.7508	74.8816
Afu1g15550	196.491	291.593
Afu1g15560	26.9877	22.1511
Afu1g15570	60.7979	48.7859
Afu1g15580	65.8999	67.1901
Afu1g15590	226.407	308.85
Afu1g15610	22.3775	63.527
Afu1g15620	32.8262	28.0916
Afu1g15630	2.09391	1.8219
Afu1g15640	7.74745	7.3934
Afu1g15650	0.417031	0.893403
Afu1g15670	1.50542	0.887822
Afu1g15680	7.65799	6.17547
Afu1g15700	26.9812	24.6654
Afu1g15710	52.1229	47.3622
Afu1g15720	149.828	110.607
Afu1g15730	1210.57	1608.94
Afu1g15740	9.84943	19.6989
Afu1g15750	63.4826	53.2834
Afu1g15760	185.367	154.656
Afu1g15770	18.0416	12.9755
Afu1g15780	314.664	320.819
Afu1g15790	47.9921	37.5802
Afu1g15800	59.2309	55.172
Afu1g15810	145.513	159.602
Afu1g15820	100.095	80.4192
Afu1g15830	110.866	117.063
Afu1g15840	17.5565	13.3813
Afu1g15850	4.1786	1.85979
Afu1g15860	317.539	307.54
Afu1g15870	117.211	123.18
Afu1g15880	89.0819	75.7943
Afu1g15890	69.2084	40.1102
Afu1g15900	171.559	151.966
Afu1g15910	31.3659	46.6089
Afu1g15920	39.3551	47.8298
Afu1g15930	96.9094	59.675
Afu1g15940	73.3887	70.5271
Afu1g15950	79.9537	63.3713
Afu1g15960	533.339	389.911
Afu1g15966	7.84645	10.2072
Afu1g15970	6.04133	9.1128
Afu1g15990	16.8916	17.9425
Afu1g16000	71.0952	81.615
Afu1g16010	4.81737	3.85746
Afu1g16020	7.36159	7.39748
Afu1g16030	50.3745	39.292
Afu1g16040	3.66404	12.4188
Afu1g16050	77.55	52.8627
Afu1g16060	17.8083	18.3116
Afu1g16070	10.2372	9.54681
Afu1g16080	0.632627	0.829901
Afu1g16090	5.00345	5.95004
Afu1g16100	1.73637	1.83697
Afu1g16110	6.69335	5.49143
Afu1g16115	7.94252	15.643
Afu1g16120	47.3944	43.8279
Afu1g16130	165.243	161.048
Afu1g16140	1.13019	3.01601
Afu1g16150	69.2452	51.3728
Afu1g16160	16.3553	17.2659
Afu1g16170	15.0776	15.0353
Afu1g16190	213.58	182.425
Afu1g16200	7.52837	6.24516
Afu1g16210	46.8746	40.874
Afu1g16220	47.514	27.0624
Afu1g16230	24.9431	29.7777
Afu1g16240	7.0029	6.79719
Afu1g16250	10.6255	5.61168
Afu1g16270	23.8639	22.7509
Afu1g16280	473.503	617.157
Afu1g16290	37.1055	25.9591
Afu1g16300	6.85889	5.698
Afu1g16310	13.9761	14.414
Afu1g16320	23.0596	26.2047
Afu1g16330	75.6396	55.1165
Afu1g16340	87.6151	63.0927
Afu1g16350	18.4898	15.5263
Afu1g16375	108.147	103.321
Afu1g16390	1.32383	1.67794
Afu1g16400	2.96578	3.80891
Afu1g16410	4.1434	4.30921
Afu1g16420	0.466393	0.788221
Afu1g16430	1.10846	0.252938
Afu1g16440	1.00245	5.29184
Afu1g16450	0.885532	1.37863
Afu1g16460	56.8317	57.8631
Afu1g16470	77.2061	68.8823
Afu1g16480	110.348	77.9812
Afu1g16490	25.5763	20.1681
Afu1g16500	120.52	104.635
Afu1g16505	2.57799	3.08838
Afu1g16510	35.6437	30.7742
Afu1g16523	1574.28	2309.93
Afu1g16540	38.0001	44.8991
Afu1g16550	29.651	35.262
Afu1g16553	25.362	22.3476
Afu1g16556	1.08628	2.37504
Afu1g16560	0.345715	1.07765
Afu1g16564	2.37161	7.3222
Afu1g16570	32.3149	31.709
Afu1g16580	7.11913	4.95626
Afu1g16590	8.48559	1.17675
Afu1g16600	8.12456	1.71722
Afu1g16610	33.4924	30.0497
Afu1g16620	21.609	23.9943
Afu1g16630	7.73026	3.43294
Afu1g16635	15.1264	4.05298
Afu1g16640	0.421522	0.487128
Afu1g16650	122.807	131.771
Afu1g16660	80.7094	96.3406
Afu1g16680	159.051	111.677
Afu1g16690	18.6474	20.7509
Afu1g16700	35.186	22.8959
Afu1g16710	254.805	245.319
Afu1g16720	18.3027	25.7622
Afu1g16730	48.9709	47.2282
Afu1g16740	0.843503	0.83498
Afu1g16745	53.6891	33.3662
Afu1g16750	92.6903	118.502
Afu1g16760	2.58913	4.5083
Afu1g16770	6.579	4.82195
Afu1g16780	92.7182	68.4643
Afu1g16790	73.8554	68.4925
Afu1g16800	118.083	105.525
Afu1g16810	38.3328	48.4715
Afu1g16820	59.2602	59.9377
Afu1g16830	28.4701	21.5792
Afu1g16840	1825.49	1855.28
Afu1g16850	64.2665	59.993
Afu1g16870	0.268258	0.275369
Afu1g16880	19.7584	4.43303
Afu1g16920	0.268029	0.202886
Afu1g16940	33.0198	25.1808
Afu1g16950	45.4555	41.9056
Afu1g16970	79.2387	73.1766
Afu1g16980	93.7921	144.052
Afu1g16990	33.2692	28.8473
Afu1g17000	19.1211	16.5373
Afu1g17010	4.26954	6.69959
Afu1g17020	6.00118	0.613848
Afu1g17030	1.75456	0.143069
Afu1g17040	10.4615	4.3779
Afu1g17050	7.22042	4.14209
Afu1g17060	1.14838	3.25388
Afu1g17070	93.4201	74.0306
Afu1g17080	18.3137	32.4404
Afu1g17090	24.8621	25.27
Afu1g17100	52.8914	32.0943
Afu1g17110	23.6364	6.89071
Afu1g17120	32.0733	49.7053
Afu1g17130	1.08179	0.772373
Afu1g17140	18.5791	5.71396
Afu1g17150	10.1833	2.60265
Afu1g17170	0.813758	0.102392
Afu1g17180	150.959	270.634
Afu1g17190	78.258	175.023
Afu1g17200	176.879	159.451
Afu1g17220	0.830991	0.406274
Afu1g17230	5.07101	4.57799
Afu1g17240	5.58699	4.58497
Afu1g17250	65.5429	7.38509
Afu1g17260	0.946718	1.53956
Afu1g17270	28.5237	33.3331
Afu1g17280	66.3918	71.139
Afu1g17290	6.09354	5.24407
Afu1g17310	5.50761	4.35826
Afu1g17320	1.08509	0.108474
Afu1g17350	13.0778	2.49657
Afu1g17360	7.96401	3.2839
Afu1g17370	0.386094	0.594207
Afu1g17390	7.86125	3.22079
Afu1g17400	3.58727	0.273974
Afu1g17410	0.776679	0.806968
Afu1g17460	4.22728	5.36292
Afu1g17470	1260.03	789.662
Afu1g17480	2.61576	0.318837
Afu1g17490	30.6213	15.2384
Afu1g17520	14.1894	6.13301
Afu1g17530	5.12697	2.519
Afu1g17542	7.96639	2.86306
Afu1g17550	4.93333	2.76625
Afu1g17590	0.50535	0.499794
Afu1g17620	1.72482	4.40212
Afu1g17630	1.68325	1.22719
Afu1g17700	1.15145	0.200096
Afu1g17740	1.06336	2.06597
Afu1g17750	50.6012	53.3227
Afu1tP(AGG)1	15.7489	21.6553
Afu1tQ(CUG)5	0.2744	0.284242
Afu2g00100	214.3	190.287
Afu2g00110	0.298966	0.352038
Afu2g00180	5.10901	8.69068
Afu2g00220	114.933	190.319
Afu2g00230	4.69908	11.5843
Afu2g00240	0.297545	0.598893
Afu2g00260	2.24222	0.373074
Afu2g00300	1.52856	1.43337
Afu2g00310	62.8748	54.8381
Afu2g00320	19.8365	6.00121
Afu2g00330	0.586107	0.32771
Afu2g00360	23.4807	20.3215
Afu2g00370	125.216	28.4333
Afu2g00380	1.77936	0
Afu2g00410	1.31911	2.07194
Afu2g00420	1.91727	1.24873
Afu2g00440	1.16465	0.518933
Afu2g00450	0.123977	2.6224
Afu2g00460	0.480326	0.0135592
Afu2g00500	5.20021	8.51151
Afu2g00530	1.30375	0.786324
Afu2g00570	15.9283	28.1695
Afu2g00580	0.880123	9.80522
Afu2g00590	3.44941	61.8091
Afu2g00640	1.19348	0.17906
Afu2g00650	0.587528	0.0542368
Afu2g00660	95.6044	8.46726
Afu2g00670	1.05887	0.246856
Afu2g00680	2.97004	0.58952
Afu2g00690	2.6741	3.08419
Afu2g00720	70.5487	11.741
Afu2g00730	66.4652	50.7512
Afu2g00740	130.506	106.188
Afu2g00750	13.5653	4.6088
Afu2g00760	4.80578	2.97533
Afu2g00770	11.812	8.63426
Afu2g00780	41.4418	49.5976
Afu2g00790	8.69903	9.14081
Afu2g00800	0.492838	0.807862
Afu2g00810	0.786121	0.239379
Afu2g00820	0.576207	0.254333
Afu2g00830	4.84217	4.63731
Afu2g00860	1.68559	0.0542368
Afu2g00870	1.52998	0.21226
Afu2g00880	2.01361	1.87893
Afu2g00890	1.28982	4.23483
Afu2g00910	0.888373	0.282847
Afu2g00940	7.71871	5.82952
Afu2g00960	0.328482	0.287533
Afu2g00967	2.15271	0.456326
Afu2g00970	27.6538	5.68544
Afu2g00980	1.44166	1.0589
Afu2g00990	1.75126	1.2282
Afu2g01000	18.7795	17.4988
Afu2g01010	2612.74	3608.06
Afu2g01030	8.07864	4.88138
Afu2g01040	440.775	486.824
Afu2g01050	164.489	178.683
Afu2g01060	56.5625	46.4674
Afu2g01070	40.2111	40.0063
Afu2g01080	27.4151	22.4368
Afu2g01090	81.5475	76.5732
Afu2g01100	11.8896	10.3877
Afu2g01110	16.1014	19.5732
Afu2g01120	16.1532	10.7119
Afu2g01130	81.4729	90.9952
Afu2g01140	38.5741	37.0891
Afu2g01150	0.36579	0.383843
Afu2g01160	4.27449	4.01978
Afu2g01170	247.297	223.851
Afu2g01180	3.07276	3.08749
Afu2g01190	26.3616	20.3895
Afu2g01200	128.284	105.08
Afu2g01210	216.177	205.793
Afu2g01220	140.118	63.4737
Afu2g01230	5.04553	4.02296
Afu2g01240	25.6406	11.4083
Afu2g01250	8.34108	0.577857
Afu2g01260	93.291	95.1131
Afu2g01270	2.13287	1.93088
Afu2g01290	7.37158	0.322129
Afu2g01300	8.02405	0.0406776
Afu2g01310	13.2668	3.01271
Afu2g01320	121.207	52.7392
Afu2g01330	31.2512	28.7197
Afu2g01350	44.092	22.5295
Afu2g01360	25.5197	34.6592
Afu2g01370	1.25934	0.425414
Afu2g01380	6.52354	5.80759
Afu2g01390	7.2729	3.93982
Afu2g01400	9.22285	9.56026
Afu2g01405	0.684831	0.0542368
Afu2g01410	13.997	6.01605
Afu2g01430	66.5756	62.5394
Afu2g01440	101.449	94.7336
Afu2g01450	47.9256	42.022
Afu2g01460	77.2878	61.0158
Afu2g01480	50.1111	38.4046
Afu2g01490	0.032587	0.323524
Afu2g01500	32.2819	35.7058
Afu2g01510	13.9749	15.8115
Afu2g01520	70.8739	41.5426
Afu2g01530	135.763	95.7449
Afu2g01540	108.514	85.7278
Afu2g01550	53.4228	46.8793
Afu2g01570	100.309	108.755
Afu2g01580	10.7662	11.1546
Afu2g01590	4.51057	2.07105
Afu2g01600	2.13076	1.57086
Afu2g01610	62.2427	52.006
Afu2g01620	20.3872	42.7104
Afu2g01630	28.496	33.5463
Afu2g01640	233.195	290.688
Afu2g01650	16.6115	18.2647
Afu2g01660	238.542	211.748
Afu2g01670	62.8005	22.8149
Afu2g01690	1.96356	1.27395
Afu2g01700	67.587	43.2762
Afu2g01710	22.5389	16.2662
Afu2g01720	55.1194	162.271
Afu2g01730	0.0713155	0.561508
Afu2g01740	16.1228	5.34479
Afu2g01750	240.781	254.35
Afu2g01760	13.946	12.5612
Afu2g01780	30.7285	14.2076
Afu2g01790	105.686	108.454
Afu2g01800	0.150193	0.361411
Afu2g01810	32.1702	10.5454
Afu2g01820	58.3486	44.3393
Afu2g01830	134.165	130.603
Afu2g01840	26.4816	23.1695
Afu2g01850	43.4284	32.683
Afu2g01860	39.6589	32.4477
Afu2g01870	89.9727	62.1267
Afu2g01880	39.0764	35.7035
Afu2g01890	28.6446	31.5509
Afu2g01900	79.6183	71.5999
Afu2g01910	62.3351	45.3426
Afu2g01920	129.252	153.358
Afu2g01930	39.3226	39.2065
Afu2g01940	34.9524	30.4938
Afu2g01950	5.1624	8.41012
Afu2g01960	2.39782	2.51242
Afu2g01970	7.36704	7.13198
Afu2g01980	26.461	18.016
Afu2g01990	35.7524	32.8932
Afu2g02000	53.2811	33.5609
Afu2g02010	99.9941	103.82
Afu2g02020	65.7313	23.2602
Afu2g02030	9.36392	1.62231
Afu2g02040	2.50054	0.889217
Afu2g02050	153.446	198.618
Afu2g02060	62.7935	52.7011
Afu2g02070	65.3536	60.3948
Afu2g02080	104.967	112.768
Afu2g02090	8.91994	11.7031
Afu2g02100	591.923	674.5
Afu2g02110	17.2604	13.8699
Afu2g02120	53.5751	52.1752
Afu2g02130	51.3066	50.3791
Afu2g02140	30.8937	37.36
Afu2g02150	1610.14	2238.83
Afu2g02160	34.4467	26.5857
Afu2g02165	90.8247	110.695
Afu2g02170	259.939	203.415
Afu2g02180	15.5767	11.4877
Afu2g02190	32.3453	31.6564
Afu2g02210	26.1102	20.9965
Afu2g02220	81.757	55.5944
Afu2g02230	96.0419	96.6399
Afu2g02240	30.2493	27.0328
Afu2g02250	236.726	205.377
Afu2g02260	1.4523	5.68834
Afu2g02270	87.9372	95.3132
Afu2g02275	392.267	479.998
Afu2g02280	33.9505	29.0673
Afu2g02290	54.8045	45.1821
Afu2g02300	68.0346	73.7417
Afu2g02310	36.6559	20.2608
Afu2g02320	218.299	270.689
Afu2g02340	64.4218	70.8644
Afu2g02350	35.5697	27.1367
Afu2g02360	197.207	154.595
Afu2g02370	1.34817	0.895299
Afu2g02380	100.598	91.0879
Afu2g02390	7.63365	7.23767
Afu2g02400	26.9861	23.8851
Afu2g02420	94.721	77.3472
Afu2g02430	89.7969	79.5163
Afu2g02440	197.542	201.784
Afu2g02450	82.2825	74.2399
Afu2g02470	121.226	108.745
Afu2g02480	17.944	16.5427
Afu2g02490	8.90032	11.342
Afu2g02500	4.07543	5.90629
Afu2g02510	33.2574	30.4129
Afu2g02520	115.531	64.4144
Afu2g02530	561.508	548.499
Afu2g02540	44.9256	34.9481
Afu2g02550	112.343	117.991
Afu2g02560	448.138	357.727
Afu2g02570	25.3181	20.352
Afu2g02580	129.713	127.666
Afu2g02590	265.908	307.367
Afu2g02600	33.6895	29.2863
Afu2g02610	51.9958	39.9541
Afu2g02620	95.3582	83.3646
Afu2g02630	59.7474	60.3265
Afu2g02640	1.72033	2.56286
Afu2g02650	0.556362	0.438973
Afu2g02660	10.6925	9.12647
Afu2g02670	86.3245	67.9449
Afu2g02680	306.51	298.924
Afu2g02690	91.247	73.6531
Afu2g02700	66.6149	79.5609
Afu2g02710	59.6904	51.8515
Afu2g02730	87.8065	63.2596
Afu2g02740	0.824391	1.90465
Afu2g02750	33.8535	31.0474
Afu2g02760	95.2003	67.5622
Afu2g02770	39.2863	32.3833
Afu2g02780	226.48	207.008
Afu2g02810	87.9667	64.5423
Afu2g02820	34.2443	29.4603
Afu2g02830	39.6681	38.9598
Afu2g02840	63.1728	51.8169
Afu2g02850	83.8589	64.905
Afu2g02860	193.832	193.79
Afu2g02870	23.5164	20.241
Afu2g02880	49.2923	51.4805
Afu2g02890	54.725	48.5259
Afu2g02910	18.2021	17.318
Afu2g02920	22.2225	17.0265
Afu2g02930	37.6099	31.9364
Afu2g02940	2.48802	1.65501
Afu2g02950	18.979	31.5673
Afu2g02960	59.3962	55.2701
Afu2g02970	7.38006	10.4265
Afu2g02980	147.04	95.0083
Afu2g02990	137.653	96.0666
Afu2g03000	126.292	89.9733
Afu2g03010	864.21	1145.5
Afu2g03020	8.46326	6.39242
Afu2g03030	257.044	279.857
Afu2g03040	1214.14	1319.57
Afu2g03050	12.6535	3.9791
Afu2g03060	67.3801	67.7298
Afu2g03070	69.7024	77.8588
Afu2g03080	38.7183	35.3722
Afu2g03090	124.778	93.0703
Afu2g03100	24.105	28.5542
Afu2g03110	162.254	103.874
Afu2g03120	666.877	483.932
Afu2g03130	0.979534	3.714
Afu2g03140	89.4156	107.589
Afu2g03150	66.4703	42.0691
Afu2g03155	57.3956	54.6655
Afu2g03160	39.7703	41.6777
Afu2g03170	36.899	29.2995
Afu2g03180	2.36666	3.05189
Afu2g03190	1.88821	1.22161
Afu2g03200	27.7276	21.7579
Afu2g03210	108.556	131.867
Afu2g03220	286.195	340.402
Afu2g03230	0.69001	1.54424
Afu2g03260	115.041	127.38
Afu2g03270	31.8297	21.1202
Afu2g03280	125.217	89.2167
Afu2g03290	1580.77	2030.87
Afu2g03300	174.191	143.37
Afu2g03310	172.64	162.889
Afu2g03320	108.196	88.3733
Afu2g03330	79.633	11.4402
Afu2g03340	40.8579	36.1831
Afu2g03350	35.3648	32.431
Afu2g03360	104.621	68.932
Afu2g03370	46.4676	35.1572
Afu2g03380	1825.86	2554.46
Afu2g03390	181.808	165.492
Afu2g03400	279.028	240.862
Afu2g03410	39.1679	51.3091
Afu2g03420	235.453	206.839
Afu2g03430	18.0078	19.0973
Afu2g03440	25.513	20.2647
Afu2g03450	44.8351	49.2913
Afu2g03460	118.902	114.888
Afu2g03470	3.42956	5.23838
Afu2g03480	41.1297	26.058
Afu2g03490	120.765	109.748
Afu2g03500	172.418	152.614
Afu2g03510	236.067	104.975
Afu2g03520	3.14192	2.48859
Afu2g03540	6.56511	4.58865
Afu2g03560	240.67	164.867
Afu2g03570	25.3968	16.453
Afu2g03580	298.357	322.891
Afu2g03590	1185.97	1519.79
Afu2g03600	24.5158	19.3828
Afu2g03610	570.381	572.583
Afu2g03620	0.31597	0.710157
Afu2g03630	75.7073	55.4948
Afu2g03640	112.887	90.0287
Afu2g03650	165.829	132.114
Afu2g03670	7.84031	5.35455
Afu2g03680	56.1734	48.5718
Afu2g03690	1.1779	2.39507
Afu2g03700	479.029	553.92
Afu2g03710	72.9525	65.1415
Afu2g03720	1811.17	1955.23
Afu2g03730	8.25775	4.09315
Afu2g03740	21.1181	16.6127
Afu2g03750	13.3732	11.314
Afu2g03760	76.4577	78.0266
Afu2g03770	10.777	14.8124
Afu2g03780	2.48119	6.01677
Afu2g03790	123.227	107.755
Afu2g03800	1.89674	2.26835
Afu2g03810	26.639	25.6158
Afu2g03820	45.8762	59.8966
Afu2g03830	935.698	799.311
Afu2g03840	95.6804	103.063
Afu2g03850	23.5577	32.1811
Afu2g03860	64.749	70.921
Afu2g03870	89.0653	70.0306
Afu2g03880	29.3172	27.7202
Afu2g03890	5.55253	6.48075
Afu2g03900	9.82697	7.67971
Afu2g03910	14.7677	9.56606
Afu2g03920	328.907	376.381
Afu2g03930	86.4243	70.6153
Afu2g03940	0.260467	0.230506
Afu2g03950	262.204	279.31
Afu2g03955	18.8813	13.4438
Afu2g03970	57.6309	57.8984
Afu2g03980	1.23221	0.54276
Afu2g03990	121.077	86.544
Afu2g04000	46.4273	36.6558
Afu2g04010	134.495	124.929
Afu2g04020	80.7113	53.1631
Afu2g04030	72.182	70.5722
Afu2g04040	55.6654	55.2286
Afu2g04050	46.4042	35.8507
Afu2g04060	30.8676	70.8268
Afu2g04070	26.6753	20.5106
Afu2g04080	1273.69	435.013
Afu2g04095	82.4363	102.357
Afu2g04110	65.9247	44.2035
Afu2g04120	1.42892	2.16267
Afu2g04130	1657.95	1903.58
Afu2g04140	94.0553	74.1591
Afu2g04150	18.9122	15.4297
Afu2g04160	0.950247	1.17815
Afu2g04170	186.148	160.079
Afu2g04190	197.067	354.386
Afu2g04200	0.334624	0.78543
Afu2g04210	0.191993	0.284242
Afu2g04220	6.57831	5.89921
Afu2g04230	8.88424	6.65323
Afu2g04240	0.247954	0.183747
Afu2g04262	8.17062	7.72619
Afu2g04270	73.7973	65.398
Afu2g04280	8.52986	5.13521
Afu2g04290	13.6249	11.5847
Afu2g04300	14.5718	13.7539
Afu2g04310	447.36	729.996
Afu2g04320	6.77502	6.95332
Afu2g04330	2.02117	0.866786
Afu2g04350	29.7975	18.6647
Afu2g04360	59.179	48.6665
Afu2g04380	0.733001	0.812047
Afu2g04390	60.2315	31.3715
Afu2g04400	160.701	20.4098
Afu2g04430	108.021	84.3235
Afu2g04440	80.369	83.0179
Afu2g04450	99.9885	91.5945
Afu2g04460	357.044	382.483
Afu2g04470	36.8137	36.9853
Afu2g04480	0.647752	0.144464
Afu2g04490	12.7486	3.8463
Afu2g04500	0.488346	0.0949144
Afu2g04510	4.26624	1.70076
Afu2g04520	28.1551	21.1998
Afu2g04535	20.4791	17.4669
Afu2g04540	17.546	13.0992
Afu2g04550	0.545729	0.203388
Afu2g04560	5.84907	1.23049
Afu2g04570	5.53149	2.23945
Afu2g04580	1.00598	0.115951
Afu2g04590	6.48903	7.20078
Afu2g04600	1.25086	0.580647
Afu2g04610	34.1447	14.3063
Afu2g04620	1412.17	1039.78
Afu2g04630	137.768	114.872
Afu2g04650	100.522	89.2241
Afu2g04670	84.4502	69.2409
Afu2g04680	54.0207	42.1977
Afu2g04690	4.09688	4.30062
Afu2g04700	360.599	324.821
Afu2g04710	297.281	336.949
Afu2g04720	47.9755	37.2243
Afu2g04740	62.6561	52.8932
Afu2g04750	22.4686	17.0498
Afu2g04760	69.3565	51.8274
Afu2g04770	61.0675	49.1426
Afu2g04780	23.4366	13.4615
Afu2g04790	43.4047	33.7451
Afu2g04800	24.5022	14.8328
Afu2g04810	0.897357	1.38572
Afu2g04820	516.628	549.972
Afu2g04830	46.9409	47.4064
Afu2g04840	130.683	129.886
Afu2g04850	28.8965	20.9249
Afu2g04860	36.1783	40.4457
Afu2g04870	0.990626	2.04583
Afu2g04880	1.94041	0.636781
Afu2g04890	23.5979	52.943
Afu2g04900	42.5654	39.8844
Afu2g04910	182.033	194.875
Afu2g04920	81.9044	63.2862
Afu2g04930	67.3289	64.244
Afu2g04940	180.077	219.373
Afu2g04950	18.5578	22.427
Afu2g04960	70.8075	51.2577
Afu2g04970	49.2131	36.9821
Afu2g04980	143.745	185.986
Afu2g05000	67.7544	75.0416
Afu2g05010	45.1193	48.4842
Afu2g05020	113.237	90.4654
Afu2g05030	65.8311	59.8483
Afu2g05040	85.6474	75.4652
Afu2g05050	24.2927	26.6484
Afu2g05060	152.258	123.261
Afu2g05070	26.3024	16.9099
Afu2g05080	58.0817	38.6416
Afu2g05085	25.8113	42.7743
Afu2g05090	25.2802	25.8733
Afu2g05100	17.4669	20.9862
Afu2g05110	92.1123	97.8511
Afu2g05115	1.04141	1.52042
Afu2g05120	32.8435	42.2732
Afu2g05140	3.51976	0.231902
Afu2g05150	12.7592	13.4959
Afu2g05170	21.4075	9.16336
Afu2g05180	0.737951	0.792908
Afu2g05190	18.5561	19.9361
Afu2g05200	68.7727	41.3582
Afu2g05210	57.2934	42.8809
Afu2g05220	0.715997	0.117346
Afu2g05230	0.852716	1.73826
Afu2g05240	31.8513	15.1362
Afu2g05250	59.1595	43.2418
Afu2g05260	2.55343	4.99175
Afu2g05290	0.50228	2.67144
Afu2g05310	8.8165	4.63223
Afu2g05325	84.5414	87.0027
Afu2g05340	878.848	749.188
Afu2g05350	0.894286	0.943955
Afu2g05360	8.34612	8.95478
Afu2g05370	2.6257	0.722823
Afu2g05380	9.4659	6.82542
Afu2g05390	40.2719	40.1649
Afu2g05400	26.8324	10.0803
Afu2g05410	82.5894	61.2146
Afu2g05420	34.6928	19.9179
Afu2g05430	137.934	152.834
Afu2g05440	136.434	154.791
Afu2g05450	77.8577	85.1687
Afu2g05470	54.5781	44.4269
Afu2g05480	20.0387	19.3626
Afu2g05490	63.3165	64.9256
Afu2g05500	332.796	372.672
Afu2g05510	336.835	456.053
Afu2g05520	154.202	137.143
Afu2g05530	50.5284	53.0709
Afu2g05540	126.095	119.61
Afu2g05550	111.1	86.0018
Afu2g05560	33.1574	30.5276
Afu2g05570	35.5351	30.3348
Afu2g05580	42.5326	38.6679
Afu2g05590	70.8088	68.9887
Afu2g05600	10.3496	7.94743
Afu2g05610	157.097	135.983
Afu2g05620	44.8828	34.0667
Afu2g05630	56.4159	39.8232
Afu2g05640	20.8006	16.8319
Afu2g05650	192.736	250.13
Afu2g05670	103.006	51.8387
Afu2g05680	26.122	18.5381
Afu2g05690	25.3323	38.0218
Afu2g05700	1.8136	12.2185
Afu2g05710	79.283	79.4003
Afu2g05720	43.0993	243.685
Afu2g05730	130.785	173.132
Afu2g05740	332.654	310.256
Afu2g05750	2.70316	3.11929
Afu2g05760	35.4418	27.5008
Afu2g05770	27.6971	26.8234
Afu2g05780	41.6683	42.4182
Afu2g05790	173.83	166.443
Afu2g05800	92.4272	86.1462
Afu2g05810	7.08389	10.7803
Afu2g05820	68.7197	62.8897
Afu2g05830	32.4134	26.1075
[truncated: 6,583 more rows]

## Sheet: Table 4 - list of primers_grna
Table S4 - List of primers and gRNAs used in this study
Primers	Binding	Sequence
RAC7369	ingB repair forward for deletion	GTTTACATTTGCCGCTACCATCTCCTGGAATTTTCACCGGTCGCCTCAAACAATGCTCT
RAC7370	ingB repair reverse for deletion	CATGAACAGAAAAGAACGCCAAGTGAGAAAATCCAGTCTGAGAGGAGGCACTGATGCG
RAC7371	ingB 5' fwd (binds in promoter)	GAACAATGTTTCCCCGACGA
RAC7372	ingB 3' rev (binds in terminator)	ATCCAACTCCGAACACCACT
RAC7373	ingB orf fwd	AAACTACGGCTTGATGGTGC
RAC7374	ingB rev	TTCCAGCCTCCACATCTGAG
RAC 8318	ingB int F	TTACACCGAATACCTCCCCG
RAC 8319	ingBint R	GCACCATCAAGCCGTAGTTT
RAC 6355	Hyg rev	cagaaagaacgcatccatca
RAC 6362	Hyg fwd	gactgaggaatccgctcttg
RAC7891	ingB 5' forward	GTCTTCGTCGACCTTTTCCG
RAC7892	ingB 3' reverse	CCGACGAAGAGGGCAACTTT
RAC7893	ingB recon vector fwd	AAAGTTGCCCTCTTCGTCGGACCGGTCGCCTCAAACAATG
RAC7894	ingB recon vector rev	CGGAAAAGGTCGACGAAGACgtaatcatggtcatagctgtt
RAC7895	ingB 5' forward with atf4 homology	TCAGGTGCATCTTCCAGTTCTGGATATAGCATATAGATCTATGACCTGCCACGATTGAGA
RAC6321	ptrA rev with aft4 homology	TTTGGCCTCCATACTCCCCTGATCTCAATCCAGTTGAGAAcggccagtgccaagctctag
RAC6583	aft4 fwd	GCCTCGATAACTGCCTTCAC
RAC6584	aft4 rev	TCAGGCCGGGTTATAAGAGA
RAC6558	ptrA fwd	gcatgaaccggatttgtctt
RAC 9126	umpA fwd	TTGCAATTCCTCGAACAGCC
RAC 9127	umpA rev	GAACCAGAATGTCCTCGTGC
RAC 9184	umpA 5' repair	ATCACCTTGACTTCATCACCTTCGTCATATAACTTACCGGTCGCCTCAAACAATGCTCT
RAC 9185	umpA 3' repair	CTTTTCTCCATCTCGTCATGGAAGGAAGGTGGTTCGTCTGAGAGGAGGCACTGATGCG
RAC 9186	umpA 5' check fwd	AGCGAGGGAGGAGATGAATG
RAC 9187	umpA 3' check rev	CAGACCCTTACTGTAGCTTTCC
RAC 9188	umpA orf fwd	AACTATGCTACCCAGGCCTC
RAC 9189	umpA orf rev	GTGCTGGGAGGGTGATTTTG
RAC 9190	umpA rev	CCTTCTTTCCCATCTTGCCG
RAC 9191	umpA vect rec fwd	CGGCAAGATGGGAAAGAAGGaccggtcgcctcaaacaatgctct
RAC 9192	umpA vect rec rev	CATTCATCTCCTCCCTCGCTCgtaatcatggtcatagctgtt
RAC9277	umpA 5' forward with atf4 homology	TCAGGTGCATCTTCCAGTTCTGGATATAGCATATAGATCTAGCGAGGGAGGAGATGAATG
RAC0777	tefA fwd	GTGACTCCAAGAACGATCCC
RAC0778	tefA rev	AGAACTTGCAAGCAATGTGG
gRNA	Binding	Sequence
g193	ingB 5'	GTTGTCTCCCTAGCTTCAGGCGG
g194	ingB 3'	GGTGCTTACTGCATGTGTGGTGG
g378	umpA 5'	AGATTCTTTGTCTATGCAGATGG
g379	umpA 3'	TTGATACAGGAGACGAGTTCCGG

## Sheet: Table 5 - wgs
Table S5 - Whole Genome Sequencing information on isolates used in this study
Strain	accession	study	object_status	bioproject_accession	biosample_accession	library_ID	title	library_strategy	library_source	library_selection	library_layout	platform	instrument_model	design_description	filetype	filename	filename2
AF293	SRR36414030	SRP654599	new	PRJNA1379593	SAMN53883054	6178_001	Aspergillus fumigatus azole selection - reference	WGS	GENOMIC	RANDOM	paired	ILLUMINA	NextSeq 2000	Genomic DNA was prepared using the Illumina DNA Prep tagmentation kit with Illumina Unique Dual Indexes. Paired-end whole-genome sequencing was performed on the Illumina NextSeq 2000 platform to generate 2x150 bp reads.	fastq	6178_001_S211_R1_001.fastq.gz	6178_001_S211_R2_001.fastq.gz
ingB mutant	SRR36414029	SRP654599	new	PRJNA1379593	SAMN53883379	6178_002	Aspergillus fumigatus azole selection - ingB_mutant_seq	WGS	GENOMIC	RANDOM	paired	ILLUMINA	NextSeq 2000	Genomic DNA was prepared using the Illumina DNA Prep tagmentation kit with Illumina Unique Dual Indexes. Paired-end whole-genome sequencing was performed on the Illumina NextSeq 2000 platform to generate 2x150 bp reads.	fastq	6178_002_S212_R1_001.fastq.gz	6178_002_S212_R2_001.fastq.gz
colony 1	SRR36414028	SRP654599	new	PRJNA1379593	SAMN53883390	6178_003	Aspergillus fumigatus azole selection - colony1_seq	WGS	GENOMIC	RANDOM	paired	ILLUMINA	NextSeq 2000	Genomic DNA was prepared using the Illumina DNA Prep tagmentation kit with Illumina Unique Dual Indexes. Paired-end whole-genome sequencing was performed on the Illumina NextSeq 2000 platform to generate 2x150 bp reads.	fastq	6178_003_S213_R1_001.fastq.gz	6178_003_S213_R2_001.fastq.gz
colony 4	SRR36414027	SRP654599	new	PRJNA1379593	SAMN53883391	6178_004	Aspergillus fumigatus azole selection - colony4_seq	WGS	GENOMIC	RANDOM	paired	ILLUMINA	NextSeq 2000	Genomic DNA was prepared using the Illumina DNA Prep tagmentation kit with Illumina Unique Dual Indexes. Paired-end whole-genome sequencing was performed on the Illumina NextSeq 2000 platform to generate 2x150 bp reads.	fastq	6178_004_S214_R1_001.fastq.gz	6178_004_S214_R2_001.fastq.gz
colony 7	SRR36414026	SRP654599	new	PRJNA1379593	SAMN53883407	6178_005	Aspergillus fumigatus azole selection - colony7_seq	WGS	GENOMIC	RANDOM	paired	ILLUMINA	NextSeq 2000	Genomic DNA was prepared using the Illumina DNA Prep tagmentation kit with Illumina Unique Dual Indexes. Paired-end whole-genome sequencing was performed on the Illumina NextSeq 2000 platform to generate 2x150 bp reads.	fastq	6178_005_S215_R1_001.fastq.gz	6178_005_S215_R2_001.fastq.gz
colony 9	SRR36414025	SRP654599	new	PRJNA1379593	SAMN53883408	6178_006	Aspergillus fumigatus azole selection - colony9_seq	WGS	GENOMIC	RANDOM	paired	ILLUMINA	NextSeq 2000	Genomic DNA was prepared using the Illumina DNA Prep tagmentation kit with Illumina Unique Dual Indexes. Paired-end whole-genome sequencing was performed on the Illumina NextSeq 2000 platform to generate 2x150 bp reads.	fastq	6178_006_S216_R1_001.fastq.gz	6178_006_S216_R2_001.fastq.gz
colony 11	SRR36414024	SRP654599	new	PRJNA1379593	SAMN53883409	6178_007	Aspergillus fumigatus azole selection - colony11_seq	WGS	GENOMIC	RANDOM	paired	ILLUMINA	NextSeq 2000	Genomic DNA was prepared using the Illumina DNA Prep tagmentation kit with Illumina Unique Dual Indexes. Paired-end whole-genome sequencing was performed on the Illumina NextSeq 2000 platform to generate 2x150 bp reads.	fastq	6178_007_S217_R1_001.fastq.gz	6178_007_S217_R2_001.fastq.gz
